# Supplementary material for: Therapeutic development of group B Streptococcus meningitis by targeting a host cell signaling network involving EGFR
Source: EMBO Mol Med. 2021 Jan 21;13(3):e12651. doi: 10.15252/emmm.202012651 (PMC7933950; doi:10.15252/emmm.202012651)
Supplement: Supplementary file 2 — Dataset EV1 [file EMMM-13-e12651-s002.xlsx]

## Sheet: summary
Filters	Sample	UP	DOWN	Total
FDR=0.05,RC=10,UFC=1,DFC=-1	edgeR_group2_vs_group1_1	293	199	492
FDR=0.01,RC=10,UFC=1,DFC=-1	edgeR_group2_vs_group1_2	213	168	381
FDR=0.1,RC=10,UFC=1,DFC=-1	edgeR_group2_vs_group1_3	368	222	590
P=0.05,RC=10,UFC=1,DFC=-1	edgeR_group2_vs_group1_4	502	254	756
P=0.01,RC=10,UFC=1,DFC=-1	edgeR_group2_vs_group1_5	291	199	490
FDR=0.05,RC=10,UFC=1,DFC=-1	edgeR_group3_vs_group1_1	353	337	690
FDR=0.01,RC=10,UFC=1,DFC=-1	edgeR_group3_vs_group1_2	281	305	586
FDR=0.1,RC=10,UFC=1,DFC=-1	edgeR_group3_vs_group1_3	442	371	813
P=0.05,RC=10,UFC=1,DFC=-1	edgeR_group3_vs_group1_4	520	402	922
P=0.01,RC=10,UFC=1,DFC=-1	edgeR_group3_vs_group1_5	332	332	664
FDR=0.05,RC=10,UFC=1,DFC=-1	edgeR_group4_vs_group1_1	196	176	372
FDR=0.01,RC=10,UFC=1,DFC=-1	edgeR_group4_vs_group1_2	156	146	302
FDR=0.1,RC=10,UFC=1,DFC=-1	edgeR_group4_vs_group1_3	241	208	449
P=0.05,RC=10,UFC=1,DFC=-1	edgeR_group4_vs_group1_4	312	255	567
P=0.01,RC=10,UFC=1,DFC=-1	edgeR_group4_vs_group1_5	207	185	392
FDR=0.05,RC=10,UFC=1,DFC=-1	edgeR_group5_vs_group1_1	202	79	281
FDR=0.01,RC=10,UFC=1,DFC=-1	edgeR_group5_vs_group1_2	131	60	191
FDR=0.1,RC=10,UFC=1,DFC=-1	edgeR_group5_vs_group1_3	280	95	375
P=0.05,RC=10,UFC=1,DFC=-1	edgeR_group5_vs_group1_4	385	132	517
P=0.01,RC=10,UFC=1,DFC=-1	edgeR_group5_vs_group1_5	212	80	292

## Sheet: edgeR_group2_vs_group1_4.filter
ID	HBEC_strep_cont_6h_3	HBEC_strep_cont_6h_2	HBEC_strep_cont_6h_1	K79_2h_3	K79_2h_2	K79_2h_1	logFC	p.value	FDR	Gene Symbol	Gene Name
ENSG00000168517	5554.9	4379.33	4613.71	5018.37	3956.75	3604.42	-1.08096	2.92981e-07	4.2585e-06	HEXIM2	hexamethylene bisacetamide inducible 2 [Source:HGNC Symbol;Acc:HGNC:28591]
ENSG00000124785	4519.29	3891.96	3188.48	3362.47	2789.81	2578.73	5.38521	0.00886608	0.0439727	NRN1	neuritin 1 [Source:HGNC Symbol;Acc:HGNC:17972]
ENSG00000168398	1846.72	1751.5	1561.87	1639.63	1584.5	1417.7	1.21631	0.0445963	0.162053	BDKRB2	bradykinin receptor B2 [Source:HGNC Symbol;Acc:HGNC:1030]
ENSG00000259000	1072.75	1291.74	1208.93	1115.87	1264.99	1243.6	-1.38924	0.0431216	0.157816	DOCK11P1	dedicator of cytokinesis 11 pseudogene 1 [Source:HGNC Symbol;Acc:HGNC:31719]
ENSG00000148671	841.356	1039.58	967.186	1040.03	1152.32	1082.84	2.83184	0.0303445	0.119946	ADIRF	adipogenesis regulatory factor [Source:HGNC Symbol;Acc:HGNC:24043]
ENSG00000130449	874.485	869.009	798.178	893.928	1069.5	1126.63	2.22616	7.60755e-131	2.29907e-127	ZSWIM6	zinc finger SWIM-type containing 6 [Source:HGNC Symbol;Acc:HGNC:29316]
ENSG00000174738	952.737	898.264	949.177	1046.65	1010.32	979.092	1.56457	7.89115e-76	9.53908e-73	NR1D2	nuclear receptor subfamily 1 group D member 2 [Source:HGNC Symbol;Acc:HGNC:7963]
ENSG00000116138	965.242	978.639	1004.39	846.307	811.126	771.084	-1.06376	7.23741e-19	4.68687e-17	DNAJC16	DnaJ heat shock protein family (Hsp40) member C16 [Source:HGNC Symbol;Acc:HGNC:29157]
ENSG00000111785	578.077	561.722	541.608	626.492	802.113	1023.85	-1.05471	3.7784e-22	3.37497e-20	RIC8B	RIC8 guanine nucleotide exchange factor B [Source:HGNC Symbol;Acc:HGNC:25555]
ENSG00000132326	932.419	890.408	821.717	786.569	749.284	711.169	1.58231	2.42627e-49	1.0601e-46	PER2	period circadian clock 2 [Source:HGNC Symbol;Acc:HGNC:8846]
ENSG00000117971	639.048	608.594	636.388	747.981	735.2	786.263	1.3407	0.0188448	0.0822887	CHRNB4	cholinergic receptor nicotinic beta 4 subunit [Source:HGNC Symbol;Acc:HGNC:1964]
ENSG00000183287	753.704	672.036	631.207	839.891	721.367	696.983	1.08617	0.00128713	0.00836219	CCBE1	collagen and calcium binding EGF domains 1 [Source:HGNC Symbol;Acc:HGNC:29426]
ENSG00000145794	797.138	799.981	768.02	713.573	716.034	672.527	2.03671	0.00041982	0.00311154	MEGF10	multiple EGF like domains 10 [Source:HGNC Symbol;Acc:HGNC:29634]
ENSG00000173338	596.348	594.381	628.975	631.254	688.806	658.749	2.60228	1.08404e-14	4.4929e-13	KCNK7	potassium two pore domain channel subfamily K member 7 [Source:HGNC Symbol;Acc:HGNC:6282]
ENSG00000260448	847.821	579.165	542.792	666.042	636.377	634.701	1.54482	1.50015e-05	0.00015566	LCMT1-AS1	LCMT1 antisense RNA 1 [Source:HGNC Symbol;Acc:HGNC:51177]
ENSG00000256849	714.348	665.46	615.953	716.368	635.751	609.647	-1.92204	0.000240415	0.00189454	TCP1P3	t-complex 1 pseudogene 3 [Source:HGNC Symbol;Acc:HGNC:21630]
ENSG00000085831	442.42	448.79	432.351	629.421	623.108	568.38	1.4446	3.06301e-15	1.33349e-13	TTC39A	tetratricopeptide repeat domain 39A [Source:HGNC Symbol;Acc:HGNC:18657]
ENSG00000256771	622.824	572.938	552.883	620.165	582.835	573.073	-1.06521	5.44916e-16	2.56309e-14	ZNF253	zinc finger protein 253 [Source:HGNC Symbol;Acc:HGNC:13497]
ENSG00000072818	406.937	399.838	366.254	555.799	580.882	553.079	1.56712	3.58152e-05	0.000345675	ACAP1	ArfGAP with coiled-coil, ankyrin repeat and PH domains 1 [Source:HGNC Symbol;Acc:HGNC:16467]
ENSG00000123243	697.715	678.524	617.021	577.217	558.361	503.256	1.22493	0.0487706	0.172688	ITIH5	inter-alpha-trypsin inhibitor heavy chain family member 5 [Source:HGNC Symbol;Acc:HGNC:21449]
ENSG00000250221	583.007	540.672	496.819	579.453	524.936	468.627	-1.7922	0.00110034	0.00728704	KRT8P32	keratin 8 pseudogene 32 [Source:HGNC Symbol;Acc:HGNC:39866]
ENSG00000226318	542.167	507.038	462.916	588.597	521.956	490.811	-3.55583	0.000931078	0.00628196	RPS3AP38	ribosomal protein S3a pseudogene 38 [Source:HGNC Symbol;Acc:HGNC:36145]
ENSG00000080823	341.974	363.294	332.972	475.358	479.806	479.617	-1.1517	2.18116e-31	3.83979e-29	MOK	MOK protein kinase [Source:HGNC Symbol;Acc:HGNC:9833]
ENSG00000072182	320.206	330.228	319.95	447.523	466.911	456.1	2.58025	0.0156343	0.0707482	ASIC4	acid sensing ion channel subunit family member 4 [Source:HGNC Symbol;Acc:HGNC:21263]
ENSG00000229154	507.28	476.692	441.356	493.422	449.373	412.099	2.20861	0.0245107	0.101251	KCNQ5-AS1	KCNQ5 antisense RNA 1 [Source:HGNC Symbol;Acc:HGNC:40323]
ENSG00000103310	301.867	297.729	303.3	372.738	403.704	381.482	3.45689	0.0451933	0.163664	ZP2	zona pellucida glycoprotein 2 [Source:HGNC Symbol;Acc:HGNC:13188]
ENSG00000179431	382.593	351.235	328.179	439.564	383.499	350.389	1.46589	2.05999e-81	2.76687e-78	FJX1	four jointed box 1 [Source:HGNC Symbol;Acc:HGNC:17166]
ENSG00000188996	488.003	414.269	391.055	436.881	378.992	364.086	1.10073	0.0116555	0.0554997	HUS1B	HUS1 checkpoint clamp component B [Source:HGNC Symbol;Acc:HGNC:16485]
ENSG00000020577	230.832	236.309	220.94	411.819	372.044	374.178	2.67128	7.29793e-256	8.82198e-252	SAMD4A	sterile alpha motif domain containing 4A [Source:HGNC Symbol;Acc:HGNC:23023]
ENSG00000249906	396.701	351.031	331.633	416.871	369.728	328.599	2.58422	0.0168994	0.0754191	AC006487.1
ENSG00000164756	348.61	334.112	306.055	392.234	366.311	342.16	2.84821	0.0119691	0.0567325	SLC30A8	solute carrier family 30 member 8 [Source:HGNC Symbol;Acc:HGNC:20303]
ENSG00000228510	350.419	344.746	319.679	369.631	358.574	334.257	2.42469	5.3402e-05	0.000495554	AL359091.1
ENSG00000266258	358.146	341.691	314.245	368.222	333.399	310.849	-1.16453	0.0152669	0.0694238	LINC01909	long intergenic non-protein coding RNA 1909 [Source:HGNC Symbol;Acc:HGNC:52728]
ENSG00000112234	261.76	271.122	275.277	339.493	326.601	324.328	-1.11441	1.65718e-29	2.63586e-27	FBXL4	F-box and leucine rich repeat protein 4 [Source:HGNC Symbol;Acc:HGNC:13601]
ENSG00000153495	281.328	281.276	250.088	328.404	314.583	280.749	-3.46906	0.0306586	0.120957	TEX29	testis expressed 29 [Source:HGNC Symbol;Acc:HGNC:20370]
ENSG00000116983	217.065	254.741	266.137	291.537	312.806	325.58	3.47059	0.0451933	0.163664	HPCAL4	hippocalcin like 4 [Source:HGNC Symbol;Acc:HGNC:18212]
ENSG00000235852	279.417	306.967	303.009	297.171	307.773	312.617	1.50709	0.00216249	0.0131715	AC005540.1
ENSG00000072952	208.433	211.724	192.956	303.141	304.756	280.205	2.02696	0.0464244	0.167156	MRVI1	murine retrovirus integration site 1 homolog [Source:HGNC Symbol;Acc:HGNC:7237]
ENSG00000234854	307.395	304.784	294.625	298.781	298.071	281.456	3.6124	0.0281735	0.113294	LINC00676	long intergenic non-protein coding RNA 676 [Source:HGNC Symbol;Acc:HGNC:44394]
ENSG00000001630	72.0592	85.9611	74.3258	292.431	292.613	317.079	1.16763	6.47363e-07	8.83244e-06	CYP51A1	cytochrome P450 family 51 subfamily A member 1 [Source:HGNC Symbol;Acc:HGNC:2649]
ENSG00000205890	277.626	280.505	245.721	292.007	292.062	273.499	1.75582	0.0019547	0.0120824	AC108134.1
ENSG00000140254	328.565	335.567	325.306	298.937	291.499	280.939	4.78436	0.0369432	0.139557	DUOXA1	dual oxidase maturation factor 1 [Source:HGNC Symbol;Acc:HGNC:26507]
ENSG00000252549	308.64	291.183	257.85	307.992	275.049	252.526	-1.93798	0.0453911	0.164217	RNU6-759P	RNA, U6 small nuclear 759, pseudogene [Source:HGNC Symbol;Acc:HGNC:47722]
ENSG00000265222	266.452	267.528	263.129	257.8	269.441	267.229	2.44634	0.0367252	0.139557	AC079336.2
ENSG00000078814	176.31	190.31	189.599	250.333	264.321	264.128	1.26216	0.00747391	0.0381158	MYH7B	myosin heavy chain 7B [Source:HGNC Symbol;Acc:HGNC:15906]
ENSG00000133302	312.615	330.024	308.287	285.881	263.82	268.616	-1.22998	8.00512e-34	1.62182e-31	SLF1	SMC5-SMC6 complex localization factor 1 [Source:HGNC Symbol;Acc:HGNC:25408]
ENSG00000180346	232.503	278.846	185.368	214.07	262.893	345.492	-1.25275	4.2699e-24	4.55435e-22	TIGD2	tigger transposable element derived 2 [Source:HGNC Symbol;Acc:HGNC:18333]
ENSG00000005961	132.177	131.553	129.789	270.7	256.709	264.726	1.14739	8.0061e-16	3.71281e-14	ITGA2B	integrin subunit alpha 2b [Source:HGNC Symbol;Acc:HGNC:6138]
ENSG00000255220	234.858	263.353	232.137	250.758	253.529	239.414	-1.60394	0.0154318	0.0700418	DDX18P5	DEAD-box helicase 18 pseudogene 5 [Source:HGNC Symbol;Acc:HGNC:33968]
ENSG00000232648	269.727	254.974	231.244	258.873	240.81	226.057	1.38476	0.0394564	0.146969	AC107214.1
ENSG00000120555	185.556	185.51	208.869	224.22	239.821	240.815	1.54977	0.00177096	0.0110865	SEPT7P9	septin 7 pseudogene 9 [Source:HGNC Symbol;Acc:HGNC:30810]
ENSG00000220695	236.393	251.861	245.353	228.892	234.739	234.558	-1.61854	0.000626717	0.00442866	Z86062.1
ENSG00000236337	263.415	256.647	219.368	262.652	229.393	220.005	-1.03683	0.00110245	0.00729968	FMR1-IT1	FMR1 intronic transcript 1 [Source:HGNC Symbol;Acc:HGNC:41333]
ENSG00000230590	224.042	222.402	216.942	238.864	227.954	222.943	-1.38152	1.46518e-48	5.90388e-46	FTX	FTX transcript, XIST regulator (non-protein coding) [Source:HGNC Symbol;Acc:HGNC:37190]
ENSG00000132518	189.889	199.606	186.979	237.276	224.636	212.456	1.84627	0.0460506	0.166122	GUCY2D	guanylate cyclase 2D, retinal [Source:HGNC Symbol;Acc:HGNC:4689]
ENSG00000260317	250.092	226.694	208.656	246.845	221.081	209.477	-1.30994	2.18706e-09	4.5322e-08	AC009812.4
ENSG00000229921	249.751	226.272	215.448	243.626	213.207	200.609	2.92418	0.00066775	0.00468212	KIF25-AS1	KIF25 antisense RNA 1 [Source:HGNC Symbol;Acc:HGNC:20953]
ENSG00000187800	206.812	192.434	176.674	213.354	213.019	196.46	1.09214	0.00202256	0.0124403	PEAR1	platelet endothelial aggregation receptor 1 [Source:HGNC Symbol;Acc:HGNC:33631]
ENSG00000243675	205.277	208.626	203.94	218.586	210.64	206.281	-5.32691	0.00583193	0.0308377	AC080013.2
ENSG00000262213	231.975	199.621	204.736	233.878	206.446	200.908	5.92547	0.00478933	0.0261007	AC144836.1
ENSG00000226453	197.958	199.693	187.212	217.446	203.642	193.318	1.07761	0.0460285	0.166086	AL355294.1
ENSG00000179460	185.88	248.98	256.24	213.287	201.965	201.806	4.61749	0.0470652	0.167768	EEF1A1P27	eukaryotic translation elongation factor 1 alpha 1 pseudogene 27 [Source:HGNC Symbol;Acc:HGNC:37900]
ENSG00000153237	154.627	166.932	181.565	175.347	201.915	195.889	1.14768	0.00115086	0.00757458	CCDC148	coiled-coil domain containing 148 [Source:HGNC Symbol;Acc:HGNC:25191]
ENSG00000228768	213.687	214.925	206.385	205.216	200.888	202.826	5.89183	0.0032855	0.0189245	AC003101.1
ENSG00000141219	244.565	236.644	234.117	226.12	200.763	196.324	-1.21761	2.24975e-40	6.52697e-38	C17orf80	chromosome 17 open reading frame 80 [Source:HGNC Symbol;Acc:HGNC:29601]
ENSG00000182793	280.611	230.01	215.797	252.166	199.448	195.263	5.17852	0.0195358	0.0844819	GSTA5	glutathione S-transferase alpha 5 [Source:HGNC Symbol;Acc:HGNC:19662]
ENSG00000165935	181.717	181.364	176.111	203.294	198.51	190.04	-1.43951	0.00209567	0.0128248	SMCO2	single-pass membrane protein with coiled-coil domains 2 [Source:HGNC Symbol;Acc:HGNC:34448]
ENSG00000005844	70.5068	60.9685	56.181	214.003	197.783	159.804	1.48867	0.0482505	0.17118	ITGAL	integrin subunit alpha L [Source:HGNC Symbol;Acc:HGNC:6148]
ENSG00000164406	167.933	180.84	166.486	174.632	197.508	201.126	-2.04144	2.7472e-12	8.61827e-11	LEAP2	liver enriched antimicrobial peptide 2 [Source:HGNC Symbol;Acc:HGNC:29571]
ENSG00000259495	197.19	191.576	198.914	213.242	197.195	184.409	2.81489	0.00265378	0.0157177	AC016705.2
ENSG00000106927	161.246	163.47	157.462	232.38	196.757	197.494	1.29622	0.000511284	0.00371205	AMBP	alpha-1-microglobulin/bikunin precursor [Source:HGNC Symbol;Acc:HGNC:453]
ENSG00000200571	240.112	211.797	198.875	224.935	196.406	177.922	-4.68207	0.037475	0.141295	RNU6-1284P	RNA, U6 small nuclear 1284, pseudogene [Source:HGNC Symbol;Acc:HGNC:48247]
ENSG00000254344	187.415	189.408	182.457	202.645	192.35	175.664	-5.31621	0.0161834	0.0726711	LINC01288	long intergenic non-protein coding RNA 1288 [Source:HGNC Symbol;Acc:HGNC:50353]
ENSG00000186231	165.562	178.803	164.933	185.654	190.986	172.712	2.15019	0.0243189	0.100728	KLHL32	kelch like family member 32 [Source:HGNC Symbol;Acc:HGNC:21221]
ENSG00000164850	192.226	177.145	171.609	209.196	189.746	200.31	2.28397	1.03784e-07	1.64427e-06	GPER1	G protein-coupled estrogen receptor 1 [Source:HGNC Symbol;Acc:HGNC:4485]
ENSG00000147852	213.84	219.696	208.869	198.867	189.383	182.845	1.00221	1.46976e-06	1.86955e-05	VLDLR	very low density lipoprotein receptor [Source:HGNC Symbol;Acc:HGNC:12698]
ENSG00000120458	148.247	155.149	152.513	179.684	188.933	177.309	-1.42839	9.2336e-18	5.34915e-16	MSANTD2	Myb/SANT DNA binding domain containing 2 [Source:HGNC Symbol;Acc:HGNC:26266]
ENSG00000119703	229.535	230.069	214.613	194.127	186.905	176.847	-1.03835	2.26723e-08	3.96246e-07	ZC2HC1C	zinc finger C2HC-type containing 1C [Source:HGNC Symbol;Acc:HGNC:20354]
ENSG00000259945	203.229	192.158	183.35	218.34	185.077	182.356	2.41475	0.0132407	0.0618143	AC027682.2
ENSG00000235278	177.862	179.24	167.301	197.503	181.822	164.538	5.2323	0.0195358	0.0844819	ZNF652P1	zinc finger protein 652 pseudogene 1 [Source:HGNC Symbol;Acc:HGNC:35166]
ENSG00000040275	117.727	113.15	102.737	188.851	181.81	175.772	-1.00193	4.13902e-29	6.33077e-27	SPDL1	spindle apparatus coiled-coil protein 1 [Source:HGNC Symbol;Acc:HGNC:26010]
ENSG00000261220	190.401	186.106	164.836	197.995	180.72	167.775	1.97711	4.06997e-06	4.77353e-05	AC103706.1
ENSG00000261026	196.423	177.421	166.971	173.67	179.081	183.185	5.02759	6.52941e-13	2.2192e-11	AC105046.1
ENSG00000205560	205.294	186.659	184.281	190.215	177.616	172.358	-1.51767	9.83499e-07	1.29508e-05	CPT1B	carnitine palmitoyltransferase 1B [Source:HGNC Symbol;Acc:HGNC:2329]
ENSG00000198483	167.729	159.819	161.596	187.487	176.602	160.267	1.40631	0.00127518	0.00829425	ANKRD35	ankyrin repeat domain 35 [Source:HGNC Symbol;Acc:HGNC:26323]
ENSG00000229880	190.742	179.385	160.839	176.89	175.6	152.704	-3.65676	0.0155243	0.0703384	IMMTP1	inner membrane mitochondrial protein pseudogene 1 [Source:HGNC Symbol;Acc:HGNC:6048]
ENSG00000120049	195.484	210.008	210.616	174.453	175.024	158.975	-1.42391	6.26838e-12	1.87715e-10	KCNIP2	potassium voltage-gated channel interacting protein 2 [Source:HGNC Symbol;Acc:HGNC:15522]
ENSG00000178386	157.544	150.508	159.5	178.902	171.369	157.927	-1.09098	0.000289982	0.00223581	ZNF223	zinc finger protein 223 [Source:HGNC Symbol;Acc:HGNC:13016]
ENSG00000148200	193.284	196.929	179.915	181.093	164.972	153.901	-1.29814	1.86206e-20	1.4039e-18	NR6A1	nuclear receptor subfamily 6 group A member 1 [Source:HGNC Symbol;Acc:HGNC:7985]
ENSG00000104856	134.412	131.917	121.25	179.93	164.759	161.164	1.82818	6.95172e-90	1.05043e-86	RELB	RELB proto-oncogene, NF-kB subunit [Source:HGNC Symbol;Acc:HGNC:9956]
ENSG00000108405	225.236	227.974	205.958	185.207	164.096	164.524	-5.02555	0.0294712	0.1171	P2RX1	purinergic receptor P2X 1 [Source:HGNC Symbol;Acc:HGNC:8533]
ENSG00000187775	205.004	184.128	175.005	194.395	161.567	159.464	1.12365	1.48499e-05	0.000154385	DNAH17	dynein axonemal heavy chain 17 [Source:HGNC Symbol;Acc:HGNC:2946]
ENSG00000148824	171.106	186.775	167.611	159.406	158.788	145.904	-1.10964	3.04032e-08	5.22795e-07	MTG1	mitochondrial ribosome associated GTPase 1 [Source:HGNC Symbol;Acc:HGNC:32159]
ENSG00000053918	230.405	234.025	223.327	150.777	154.419	139.728	2.03778	4.98189e-05	0.000465187	KCNQ1	potassium voltage-gated channel subfamily Q member 1 [Source:HGNC Symbol;Acc:HGNC:6294]
ENSG00000142512	159.489	175.195	165.807	146.864	151.614	141.252	2.23207	0.0248983	0.102502	SIGLEC10	sialic acid binding Ig like lectin 10 [Source:HGNC Symbol;Acc:HGNC:15620]
ENSG00000138835	132.501	132.048	127.111	149.972	151.314	145.183	-1.15276	1.96646e-10	4.81199e-09	RGS3	regulator of G protein signaling 3 [Source:HGNC Symbol;Acc:HGNC:9999]
ENSG00000122484	217.031	195.693	185.62	180.467	150.4	133.88	-1.2596	2.69876e-49	1.16513e-46	RPAP2	RNA polymerase II associated protein 2 [Source:HGNC Symbol;Acc:HGNC:25791]
ENSG00000181074	161.69	165.332	162.158	157.305	150.125	146.407	2.14188	0.0390797	0.14591	OR52N4	olfactory receptor family 52 subfamily N member 4 (gene/pseudogene) [Source:HGNC Symbol;Acc:HGNC:15230]
ENSG00000153230	127.792	144.151	134.757	156.791	149.173	150.936	3.74766	0.0105011	0.0508578	OR14K1	olfactory receptor family 14 subfamily K member 1 [Source:HGNC Symbol;Acc:HGNC:15025]
ENSG00000229325	185.181	159.47	142.655	169.914	148.522	140.912	-1.14827	0.00250533	0.014936	ACAP2-IT1	ACAP2 intronic transcript 1 [Source:HGNC Symbol;Acc:HGNC:41426]
ENSG00000249773	150.652	144.035	143.567	154.823	148.309	146.08	3.40132	0.0399028	0.148326	AC092647.5
ENSG00000229161	141.474	147.773	131.225	153.616	147.371	139.402	-1.73629	1.79837e-05	0.000184336	TCP1P1	t-complex 1 pseudogene 1 [Source:HGNC Symbol;Acc:HGNC:11659]
ENSG00000172650	135.589	131.815	134.213	147.11	144.767	144.027	-1.6809	0.00112725	0.00744077	AGAP5	ArfGAP with GTPase domain, ankyrin repeat and PH domain 5 [Source:HGNC Symbol;Acc:HGNC:23467]
ENSG00000107882	104.148	116.249	113.856	139.173	144.504	139.851	-1.24786	4.41742e-27	5.86805e-25	SUFU	SUFU negative regulator of hedgehog signaling [Source:HGNC Symbol;Acc:HGNC:16466]
ENSG00000212195	137.585	145.708	130.177	156.657	143.552	139.742	2.45213	0.00124991	0.00814519	U3	Small nucleolar RNA U3 [Source:RFAM;Acc:RF00012]
ENSG00000265713	156.435	145.664	130.429	163.408	143.052	124.549	-2.1585	0.000802867	0.00550084	AC023389.2
ENSG00000163393	122.368	125.952	116.185	131.974	142.976	129.799	-1.12641	0.000121686	0.00103396	SLC22A15	solute carrier family 22 member 15 [Source:HGNC Symbol;Acc:HGNC:20301]
ENSG00000144820	124.125	130.113	116.903	139.106	142.463	138.94	-4.93796	0.0294712	0.1171	ADGRG7	adhesion G protein-coupled receptor G7 [Source:HGNC Symbol;Acc:HGNC:19241]
ENSG00000149201	127.178	126.36	112.071	146.596	142.25	128.616	-1.67607	1.40417e-07	2.17153e-06	CCDC81	coiled-coil domain containing 81 [Source:HGNC Symbol;Acc:HGNC:26281]
ENSG00000100288	200.227	212.102	197.478	163.274	141.462	142.626	-1.06964	0.0384816	0.144182	CHKB	choline kinase beta [Source:HGNC Symbol;Acc:HGNC:1938]
ENSG00000250254	136.919	143.031	142.966	135.149	141.362	136.627	-4.77723	0.0347075	0.133603	PTTG2	pituitary tumor-transforming 2 [Source:HGNC Symbol;Acc:HGNC:9691]
ENSG00000127831	127.059	123.203	120.222	149.592	141.199	145.074	2.3233	0.0217528	0.0923404	VIL1	villin 1 [Source:HGNC Symbol;Acc:HGNC:12690]
ENSG00000252941	150.891	149.534	143.625	157.976	137.894	138.627	1.98993	0.027923	0.112439	RNA5SP340	RNA, 5S ribosomal pseudogene 340 [Source:HGNC Symbol;Acc:HGNC:43240]
ENSG00000109339	182.826	178.92	167.67	150.128	135.415	127.99	1.16764	7.77979e-06	8.57029e-05	MAPK10	mitogen-activated protein kinase 10 [Source:HGNC Symbol;Acc:HGNC:6872]
ENSG00000231508	160.581	142.565	137.609	157.26	133.963	128.929	-2.89257	0.00415227	0.0230742	RPL34P20	ribosomal protein L34 pseudogene 20 [Source:HGNC Symbol;Acc:HGNC:35535]
ENSG00000258179	133.507	133.08	144.654	146.842	132.11	126.059	1.00173	0.00277119	0.0163198	AC079598.4
ENSG00000243696	127.349	138.856	125.092	129.582	130.395	119.435	-2.18458	2.17885e-05	0.000219978	AC006254.1
ENSG00000138271	119.177	117.413	112.362	145.366	129.944	128.398	5.50811	0.0114297	0.0545534	GPR87	G protein-coupled receptor 87 [Source:HGNC Symbol;Acc:HGNC:4538]
ENSG00000210100	136.322	134.142	128.857	130.834	129.118	115.749	-1.46605	0.00268581	0.0158718	MT-TI	mitochondrially encoded tRNA isoleucine [Source:HGNC Symbol;Acc:HGNC:7488]
ENSG00000179583	149.083	139.86	130.681	139.598	126.927	115.912	3.73862	0.0107056	0.0516482	CIITA	class II major histocompatibility complex transactivator [Source:HGNC Symbol;Acc:HGNC:7067]
ENSG00000139567	134.719	146.741	138.25	121.533	126.502	118.714	2.61446	0.000110026	0.000945076	ACVRL1	activin A receptor like type 1 [Source:HGNC Symbol;Acc:HGNC:175]
ENSG00000166535	147.155	140.994	129.304	132.824	126.214	117.204	1.79535	0.00362381	0.0205919	A2ML1	alpha-2-macroglobulin like 1 [Source:HGNC Symbol;Acc:HGNC:23336]
ENSG00000217442	103.568	121.501	126.431	126.609	126.014	120.918	1.77771	8.01188e-05	0.000713708	SYCE3	synaptonemal complex central element protein 3 [Source:HGNC Symbol;Acc:HGNC:35245]
ENSG00000188171	127.212	121.719	118.863	141.901	125.863	128.589	-1.08291	9.79892e-08	1.55927e-06	ZNF626	zinc finger protein 626 [Source:HGNC Symbol;Acc:HGNC:30461]
ENSG00000075035	188.337	185.059	180.536	134.948	125.801	110.988	3.50428	0.0434976	0.158897	WSCD2	WSC domain containing 2 [Source:HGNC Symbol;Acc:HGNC:29117]
ENSG00000106003	196.986	177.072	164.662	148.988	125.738	118.252	1.66476	7.93463e-62	6.12233e-59	LFNG	LFNG O-fucosylpeptide 3-beta-N-acetylglucosaminyltransferase [Source:HGNC Symbol;Acc:HGNC:6560]
ENSG00000205177	112.388	118.097	115.098	123.501	125.3	118.415	1.17322	0.0304287	0.12022	C11orf91	chromosome 11 open reading frame 91 [Source:HGNC Symbol;Acc:HGNC:34444]
ENSG00000183640	142.975	145.97	131.07	140.716	124.899	120.714	-4.48915	0.00895328	0.0443385	KRTAP8-1	keratin associated protein 8-1 [Source:HGNC Symbol;Acc:HGNC:18935]
ENSG00000106236	97.4096	97.7591	93.8679	135.238	124.637	114.797	1.68347	0.0402306	0.14927	NPTX2	neuronal pentraxin 2 [Source:HGNC Symbol;Acc:HGNC:7953]
ENSG00000133454	170.765	154.887	136.135	139.643	123.86	115.137	1.54514	0.0186065	0.0814738	MYO18B	myosin XVIIIB [Source:HGNC Symbol;Acc:HGNC:18150]
ENSG00000160949	90.0228	119.188	105.764	112.278	123.823	126.222	-1.28227	1.45807e-47	5.68567e-45	TONSL	tonsoku like, DNA repair protein [Source:HGNC Symbol;Acc:HGNC:7801]
ENSG00000229242	140.724	135.335	120.571	135.954	122.571	118.85	3.7004	0.00280101	0.0164607	AL358452.1
ENSG00000262966	121.361	123.988	118.941	130.119	122.17	114.362	2.50834	0.000764341	0.00527575	AC005695.1
ENSG00000164849	151.863	147.395	129.711	142.303	122.17	114.498	1.49908	1.1917e-08	2.18379e-07	GPR146	G protein-coupled receptor 146 [Source:HGNC Symbol;Acc:HGNC:21718]
ENSG00000227885	142.412	140.281	126.703	144.964	121.732	121.094	-1.70864	0.000147577	0.00122947	AL590652.1
ENSG00000057019	176.958	219.522	205.492	115.318	120.893	126.521	-1.17912	5.65484e-50	2.53176e-47	DCBLD2	discoidin, CUB and LCCL domain containing 2 [Source:HGNC Symbol;Acc:HGNC:24627]
ENSG00000178038	116.806	111.128	109.781	128.576	120.318	117.762	1.1151	7.12012e-08	1.15738e-06	ALS2CL	ALS2 C-terminal like [Source:HGNC Symbol;Acc:HGNC:20605]
ENSG00000244184	108.242	118.126	107.918	113.082	118.59	112.621	1.04492	0.00582971	0.0308377	AC091153.3
ENSG00000134198	145.108	149.403	132.991	130.052	118.302	114.593	1.1839	0.0246086	0.101563	TSPAN2	tetraspanin 2 [Source:HGNC Symbol;Acc:HGNC:20659]
ENSG00000259475	122.316	119.406	118.824	122.875	117.789	115.885	2.33236	0.0477518	0.169826	AC036108.1
ENSG00000227986	124.278	119.9	114.652	113.843	116.224	113.083	-1.63571	2.32457e-08	4.05291e-07	TRIM60P18	tripartite motif containing 60 pseudogene 18 [Source:HGNC Symbol;Acc:HGNC:38490]
ENSG00000135678	91.1658	104	97.4192	108.41	115.974	117.327	1.31204	0.0498598	0.175704	CPM	carboxypeptidase M [Source:HGNC Symbol;Acc:HGNC:2311]
ENSG00000125787	106.28	102.545	95.6726	126.922	115.648	121.802	-1.0731	0.000516612	0.00374549	GNRH2	gonadotropin releasing hormone 2 [Source:HGNC Symbol;Acc:HGNC:4420]
ENSG00000102678	184.737	162.728	159.092	136.423	115.648	116.674	2.43082	0.0198531	0.0856905	FGF9	fibroblast growth factor 9 [Source:HGNC Symbol;Acc:HGNC:3687]
ENSG00000132911	140.638	134.55	134.369	121.198	115.535	116.211	2.17619	0.0355062	0.135912	NMUR2	neuromedin U receptor 2 [Source:HGNC Symbol;Acc:HGNC:16454]
ENSG00000184313	129.908	125.836	122.977	127.369	115.473	106.01	2.05452	0.00013434	0.00112984	MROH7	maestro heat like repeat family member 7 [Source:HGNC Symbol;Acc:HGNC:24802]
ENSG00000261051	127.844	115.871	109.8	130.678	115.323	111.111	-1.16337	0.0018454	0.0115001	AC107021.2
ENSG00000258876	129.038	127.698	105.783	120.527	115.197	121.53	-3.56968	0.00252022	0.0150149	TGFB3-AS1	TGFB3 antisense RNA 1 [Source:HGNC Symbol;Acc:HGNC:53144]
ENSG00000173041	154.525	130.782	121.522	137.34	114.822	107.629	-1.04018	1.47679e-28	2.15951e-26	ZNF680	zinc finger protein 680 [Source:HGNC Symbol;Acc:HGNC:26897]
ENSG00000214803	125.694	123.552	114.535	120.125	114.083	109.601	2.76212	0.0428673	0.15714	AC090921.1
ENSG00000085721	73.151	82.9789	77.1785	111.808	113.833	103.916	1.18537	0.0226458	0.0953057	RRN3	RRN3 homolog, RNA polymerase I transcription factor [Source:HGNC Symbol;Acc:HGNC:30346]
ENSG00000108821	88.5045	91.7365	93.732	112.524	112.481	117.572	1.42105	2.16894e-08	3.80351e-07	COL1A1	collagen type I alpha 1 chain [Source:HGNC Symbol;Acc:HGNC:2197]
ENSG00000095370	80.5377	84.4773	77.1979	116.749	112.205	103.834	-1.16687	0.0166053	0.0742713	SH2D3C	SH2 domain containing 3C [Source:HGNC Symbol;Acc:HGNC:16884]
ENSG00000157017	99.5079	104.102	93.6738	102.664	110.991	123.76	1.2535	0.0435324	0.158945	GHRL	ghrelin and obestatin prepropeptide [Source:HGNC Symbol;Acc:HGNC:18129]
ENSG00000188290	97.0684	99.0393	104.037	105.973	109.038	106.799	1.19455	7.15139e-31	1.21758e-28	HES4	hes family bHLH transcription factor 4 [Source:HGNC Symbol;Acc:HGNC:24149]
ENSG00000111554	87.0715	83.8808	77.9354	112.255	108.838	96.734	-1.23542	6.85034e-31	1.17183e-28	MDM1	Mdm1 nuclear protein [Source:HGNC Symbol;Acc:HGNC:29917]
ENSG00000086548	75.2664	78.8765	76.674	105.302	106.973	103.086	1.96929	0.0420215	0.154727	CEACAM6	carcinoembryonic antigen related cell adhesion molecule 6 [Source:HGNC Symbol;Acc:HGNC:1818]
ENSG00000181409	119.194	123.523	111.333	118.113	106.359	100.094	2.28546	8.91461e-28	1.22458e-25	AATK	apoptosis associated tyrosine kinase [Source:HGNC Symbol;Acc:HGNC:21]
ENSG00000125531	122.504	127.32	118.32	103.357	105.408	101.998	1.15215	1.87045e-12	5.98693e-11	FNDC11	fibronectin type III domain containing 11 [Source:HGNC Symbol;Acc:HGNC:28764]
ENSG00000221949	86.2527	100.727	102.737	105.839	105.27	96.3124	1.57481	1.45087e-07	2.23612e-06	LINC01465	long intergenic non-protein coding RNA 1465 [Source:HGNC Symbol;Acc:HGNC:26364]
ENSG00000198153	110.887	108.772	111.625	103.737	104.632	102.773	-2.91341	1.15976e-10	2.91468e-09	ZNF849P	zinc finger protein 849, pseudogene [Source:HGNC Symbol;Acc:HGNC:34389]
ENSG00000006747	201.251	214.546	206.443	112.904	104.294	106.962	1.32048	1.15621e-09	2.51831e-08	SCIN	scinderin [Source:HGNC Symbol;Acc:HGNC:21695]
ENSG00000163879	151.403	119.464	118.417	131.751	103.88	94.6394	4.82672	0.0225491	0.0949982	DNALI1	dynein axonemal light intermediate chain 1 [Source:HGNC Symbol;Acc:HGNC:14353]
ENSG00000260274	101.828	101.367	105.318	107.292	102.553	101.739	1.16152	1.68675e-07	2.56322e-06	AC068338.2
ENSG00000230356	90.7222	96.4062	91.1316	92.0891	102.366	95.8227	2.38734	1.55105e-27	2.10669e-25	NCAPD2P1	non-SMC condensin I complex subunit D2 pseudogene 1 [Source:HGNC Symbol;Acc:HGNC:43831]
ENSG00000130303	138.676	129.065	115.991	116.034	101.99	96.4484	1.00042	0.0363791	0.138581	BST2	bone marrow stromal cell antigen 2 [Source:HGNC Symbol;Acc:HGNC:1119]
ENSG00000105656	120.44	131.291	130.41	100.987	101.752	95.4691	1.06566	7.32367e-28	1.0176e-25	ELL	elongation factor for RNA polymerase II [Source:HGNC Symbol;Acc:HGNC:23114]
ENSG00000118972	127.076	123.275	117.738	105.302	99.1359	99.8488	2.19221	0.00668938	0.0346855	FGF23	fibroblast growth factor 23 [Source:HGNC Symbol;Acc:HGNC:3680]
ENSG00000069493	171.226	156.051	142.636	107.448	97.9341	90.2461	-1.07806	1.04816e-10	2.66187e-09	CLEC2D	C-type lectin domain family 2 member D [Source:HGNC Symbol;Acc:HGNC:14351]
ENSG00000156194	120.423	117.122	112.207	113.977	97.6336	97.5365	1.2104	0.0458102	0.165452	PPEF2	protein phosphatase with EF-hand domain 2 [Source:HGNC Symbol;Acc:HGNC:9244]
ENSG00000120457	111.757	124.628	116.825	99.9812	97.4208	94.6666	1.10824	0.0455846	0.164752	KCNJ5	potassium voltage-gated channel subfamily J member 5 [Source:HGNC Symbol;Acc:HGNC:6266]
ENSG00000251491	122.095	101.003	88.1818	111.763	97.2831	92.1775	5.66212	0.00638931	0.0333249	OR7E28P	olfactory receptor family 7 subfamily E member 28 pseudogene [Source:HGNC Symbol;Acc:HGNC:8400]
ENSG00000091583	78.7294	65.2019	69.843	104.922	96.9075	101.807	2.50988	0.035818	0.13686	APOH	apolipoprotein H [Source:HGNC Symbol;Acc:HGNC:616]
ENSG00000002016	24.3609	23.4215	21.2886	94.3695	96.7823	85.404	-1.53671	2.59296e-45	8.87109e-43	RAD52	RAD52 homolog, DNA repair protein [Source:HGNC Symbol;Acc:HGNC:9824]
ENSG00000086696	147.257	148.268	131.613	107.605	96.7448	96.9244	2.1928	0.00282376	0.0165728	HSD17B2	hydroxysteroid 17-beta dehydrogenase 2 [Source:HGNC Symbol;Acc:HGNC:5211]
ENSG00000205682	101.794	91.7801	90.2195	104.475	96.4318	102.175	3.74369	0.00629706	0.0329178	AC020741.1
ENSG00000060718	145.449	151.396	136.911	95.8227	96.4318	91.7423	1.1563	4.58494e-07	6.41732e-06	COL11A1	collagen type XI alpha 1 chain [Source:HGNC Symbol;Acc:HGNC:2186]
ENSG00000207162	101.282	92.1438	79.5849	107.203	95.6932	92.2455	-4.13882	0.0104861	0.0508189	RNU6-549P	RNA, U6 small nuclear 549, pseudogene [Source:HGNC Symbol;Acc:HGNC:47512]
ENSG00000023892	61.38	56.4734	51.5623	107.896	95.543	101.345	1.51874	0.0284573	0.11416	DEF6	DEF6, guanine nucleotide exchange factor [Source:HGNC Symbol;Acc:HGNC:2760]
ENSG00000223829	83.0625	108.233	102.271	85.2031	94.9045	94.8978	2.2492	0.00103639	0.00690643	AC004870.2
ENSG00000255495	89.9205	94.0059	87.9684	90.0993	94.7293	91.6199	1.84649	0.00010681	0.000920062	AC145124.1
ENSG00000149506	91.1146	83.4299	77.7801	111.942	94.3036	88.4371	1.54586	0.036254	0.13822	ZP1	zona pellucida glycoprotein 1 [Source:HGNC Symbol;Acc:HGNC:13187]
ENSG00000243385	94.3559	92.8421	91.8108	92.5139	94.1659	83.8262	4.58216	0.0470652	0.167768	AC094085.1
ENSG00000205116	100.122	105.92	96.4683	98.9751	93.8655	90.9398	5.36469	0.00753698	0.0383781	TMEM88B	transmembrane protein 88B [Source:HGNC Symbol;Acc:HGNC:37099]
ENSG00000258017	92.6158	94.966	92.3348	99.0422	93.6652	91.307	1.4327	0.000422229	0.00312684	AC011603.3
ENSG00000248369	102.92	96.348	96.1384	111.428	93.1895	99.9168	4.69492	0.0437945	0.159668	AC114741.1
ENSG00000259422	108.328	98.9375	91.4227	111.898	93.1769	89.1308	-5.9638	0.00121087	0.00792066	AC091100.1
ENSG00000155980	106.997	104.145	103.28	99.7576	93.0392	87.3354	1.60451	0.0466394	0.167768	KIF5A	kinesin family member 5A [Source:HGNC Symbol;Acc:HGNC:6323]
ENSG00000205609	94.5436	101.876	91.1316	93.6317	92.9391	81.922	-1.6799	0.000328104	0.0025013	EIF3CL	eukaryotic translation initiation factor 3 subunit C like [Source:HGNC Symbol;Acc:HGNC:26347]
ENSG00000132801	133.132	112.685	100	101.591	92.5385	84.1934	-1.24135	4.77942e-07	6.67407e-06	ZSWIM3	zinc finger SWIM-type containing 3 [Source:HGNC Symbol;Acc:HGNC:16157]
ENSG00000171791	89.6134	78.4255	81.4867	94.6825	92.3132	87.349	1.20025	1.65337e-25	1.96588e-23	BCL2	BCL2, apoptosis regulator [Source:HGNC Symbol;Acc:HGNC:990]
ENSG00000007314	50.6325	49.5778	48.3797	94.2577	92.238	94.0681	5.15401	0.0195358	0.0844819	SCN4A	sodium voltage-gated channel alpha subunit 4 [Source:HGNC Symbol;Acc:HGNC:10591]
ENSG00000207105	87.2933	98.2537	95.9443	81.4247	92.1129	89.8517	2.72487	0.0446652	0.162222	Y_RNA	Y RNA [Source:RFAM;Acc:RF00019]
ENSG00000000460	14.4494	13.1073	12.2453	92.0444	92.0753	92.0551	-1.1559	3.87224e-33	7.59064e-31	C1orf112	chromosome 1 open reading frame 112 [Source:HGNC Symbol;Acc:HGNC:25565]
ENSG00000254454	88.8628	91.0527	86.3188	92.4244	91.512	87.4034	-1.58093	0.000538864	0.0038843	RCC2P6	regulator of chromosome condensation 2 pseudogene 6 [Source:HGNC Symbol;Acc:HGNC:42382]
ENSG00000236307	92.4453	94.1514	86.9398	94.2801	90.9236	96.9789	-1.07211	0.000841194	0.00572881	EEF1E1P1	eukaryotic translation elongation factor 1 epsilon 1 pseudogene 1 [Source:HGNC Symbol;Acc:HGNC:51459]
ENSG00000244265	97.1025	94.5296	85.5426	97.7678	90.8985	78.8752	1.24935	0.0453313	0.164033	SIAH2-AS1	SIAH2 antisense RNA 1 [Source:HGNC Symbol;Acc:HGNC:40526]
ENSG00000133136	104.677	107.055	104.6	95.1744	90.3227	85.8392	-1.34628	0.000185463	0.00150331	GNG5P2	G protein subunit gamma 5 pseudogene 2 [Source:HGNC Symbol;Acc:HGNC:24826]
ENSG00000109943	108.515	107.855	104.58	85.5832	89.7719	77.2022	1.64389	0.0418729	0.154306	CRTAM	cytotoxic and regulatory T-cell molecule [Source:HGNC Symbol;Acc:HGNC:24313]
ENSG00000260785	86.7303	86.063	92.7423	91.5749	89.3963	86.9137	1.35357	0.041114	0.152034	CASC17	cancer susceptibility 17 (non-protein coding) [Source:HGNC Symbol;Acc:HGNC:43911]
ENSG00000115963	76.9894	77.5527	74.8692	96.9629	89.3838	94.0273	1.24341	1.41397e-33	2.83301e-31	RND3	Rho family GTPase 3 [Source:HGNC Symbol;Acc:HGNC:671]
ENSG00000145248	81.4419	78.6583	77.6055	87.1258	89.3462	92.2591	-5.82635	0.00298769	0.017397	SLC10A4	solute carrier family 10 member 4 [Source:HGNC Symbol;Acc:HGNC:22980]
ENSG00000178403	88.061	80.6949	75.432	92.2009	89.2085	85.5264	2.30742	1.9472e-12	6.21066e-11	NEUROG2	neurogenin 2 [Source:HGNC Symbol;Acc:HGNC:13805]
ENSG00000163516	101.111	94.4278	98.6612	90.3676	88.9581	86.7505	-1.10597	7.35487e-34	1.50692e-31	ANKZF1	ankyrin repeat and zinc finger domain containing 1 [Source:HGNC Symbol;Acc:HGNC:25527]
ENSG00000234686	83.5914	83.9681	83.5438	92.2009	88.8705	79.3513	2.58446	0.0267315	0.108655	AC091730.1
ENSG00000100505	126.939	129.414	110.053	93.5199	88.3322	79.4193	-1.3095	2.14511e-26	2.73918e-24	TRIM9	tripartite motif containing 9 [Source:HGNC Symbol;Acc:HGNC:16288]
ENSG00000071242	137.465	140.267	132.234	99.5117	88.0568	91.6879	1.01231	4.9006e-06	5.6455e-05	RPS6KA2	ribosomal protein S6 kinase A2 [Source:HGNC Symbol;Acc:HGNC:10431]
ENSG00000230849	90.8246	89.5253	89.9284	90.2334	88.0067	81.2963	-2.92401	0.0211378	0.090235	GOT2P2	glutamic-oxaloacetic transaminase 2 pseudogene 2 [Source:HGNC Symbol;Acc:HGNC:4435]
ENSG00000138336	78.8659	77.2326	75.0244	87.2599	87.7563	89.5796	-1.17407	4.22852e-17	2.25511e-15	TET1	tet methylcytosine dioxygenase 1 [Source:HGNC Symbol;Acc:HGNC:29484]
ENSG00000262999	83.8643	87.9832	88.4147	79.6585	87.7063	91.1574	3.56694	0.0386807	0.144689	AC099489.3
ENSG00000262623	100.054	79.2256	84.0095	88.6461	87.6937	88.9404	5.35049	0.00673926	0.0349192	AC004584.2
ENSG00000104892	103.261	114.009	113.449	85.7397	87.6687	81.0787	1.03356	2.07384e-23	2.08331e-21	KLC3	kinesin light chain 3 [Source:HGNC Symbol;Acc:HGNC:20717]
ENSG00000166886	90.8758	99.9704	95.4786	87.9977	86.88	85.472	2.39733	4.30624e-120	1.04111e-116	NAB2	NGFI-A binding protein 2 [Source:HGNC Symbol;Acc:HGNC:7627]
ENSG00000214748	85.1609	80.6222	77.1397	93.4529	86.7423	78.5488	-2.41322	0.0454213	0.164309	AL355309.1
ENSG00000118495	110.034	102.923	109.16	92.2009	86.3793	87.0089	1.44487	0.00494426	0.0267977	PLAGL1	PLAG1 like zinc finger 1 [Source:HGNC Symbol;Acc:HGNC:9046]
ENSG00000251307	84.8879	84.7682	86.5129	92.8939	86.3167	82.9965	2.42671	0.0350596	0.134629	AC026704.1
ENSG00000178568	85.1779	81.6842	80.1865	90.0769	86.2791	91.4702	1.09301	2.37084e-31	4.15355e-29	ERBB4	erb-b2 receptor tyrosine kinase 4 [Source:HGNC Symbol;Acc:HGNC:3432]
ENSG00000168386	93.3665	96.9154	91.6361	89.4286	86.0538	81.2827	1.53785	2.06686e-07	3.08965e-06	FILIP1L	filamin A interacting protein 1 like [Source:HGNC Symbol;Acc:HGNC:24589]
ENSG00000150471	89.4087	99.6649	93.1498	84.8901	84.4889	80.6842	1.83327	0.000585926	0.00417746	ADGRL3	adhesion G protein-coupled receptor L3 [Source:HGNC Symbol;Acc:HGNC:20974]
ENSG00000108387	100.77	106.982	98.8747	76.8415	84.4389	80.2082	1.35736	2.47215e-06	3.01962e-05	2017-09-04	septin 4 [Source:HGNC Symbol;Acc:HGNC:9165]
ENSG00000121486	98.1602	98.8066	93.3051	79.2784	83.2997	79.2153	-1.17861	8.71558e-47	3.2924e-44	TRMT1L	tRNA methyltransferase 1 like [Source:HGNC Symbol;Acc:HGNC:16782]
ENSG00000229334	77.0917	79.6039	73.1032	84.1523	82.1229	74.5907	2.55902	4.21679e-29	6.39841e-27	AC046143.1
ENSG00000184083	85.1779	88.2305	87.4638	77.7358	82.0853	82.466	-1.20418	1.25196e-22	1.17017e-20	FAM120C	family with sequence similarity 120C [Source:HGNC Symbol;Acc:HGNC:16949]
ENSG00000236197	86.8497	85.4956	80.7299	87.2376	81.6222	75.9917	3.59659	0.0050184	0.027148	AC002429.2
ENSG00000100490	62.8471	57.4917	57.9664	79.8597	81.3092	77.6783	-1.00687	3.40276e-12	1.05201e-10	CDKL1	cyclin dependent kinase like 1 [Source:HGNC Symbol;Acc:HGNC:1781]
ENSG00000230911	79.6507	80.0985	77.1203	84.4206	81.209	80.793	-2.18838	0.0351751	0.134944	AP000907.1
ENSG00000181322	85.0414	90.98	82.8063	84.0182	80.8084	72.7409	1.69449	0.0181445	0.0797977	NME9	NME/NM23 family member 9 [Source:HGNC Symbol;Acc:HGNC:21343]
ENSG00000171246	97.6313	92.5366	87.328	90.457	80.7709	80.6434	-2.97173	2.63021e-97	4.33567e-94	NPTX1	neuronal pentraxin 1 [Source:HGNC Symbol;Acc:HGNC:7952]
ENSG00000131409	97.6313	96.8281	93.3827	87.5729	79.4689	76.631	1.99564	1.03072e-12	3.43557e-11	LRRC4B	leucine rich repeat containing 4B [Source:HGNC Symbol;Acc:HGNC:25042]
ENSG00000266401	79.0024	81.5387	84.1453	90.7477	79.3813	74.3867	1.72059	3.72883e-06	4.40906e-05	AP002478.1
ENSG00000196167	90.4834	85.8884	80.9433	87.6847	78.167	70.6599	1.05587	0.0422105	0.155276	COLCA1	colorectal cancer associated 1 [Source:HGNC Symbol;Acc:HGNC:33789]
ENSG00000100987	103.397	101.76	98.2149	78.7642	78.1545	71.3128	1.71084	0.00282055	0.0165628	VSX1	visual system homeobox 1 [Source:HGNC Symbol;Acc:HGNC:12723]
ENSG00000261334	80.1795	79.3711	79.4879	80.9776	77.829	78.44	4.03924	0.00341732	0.019575	AL353803.4
ENSG00000163449	74.5499	72.2865	67.4948	86.8575	77.5661	75.8013	-1.17507	3.33152e-08	5.69626e-07	TMEM169	transmembrane protein 169 [Source:HGNC Symbol;Acc:HGNC:25130]
ENSG00000215795	80.1454	85.4374	81.5837	80.4187	77.1655	76.7534	-1.97457	0.0072928	0.0373128	AL390728.2
ENSG00000124216	84.4102	89.9471	89.385	71.9677	75.9512	72.8089	1.10011	3.03389e-12	9.46851e-11	SNAI1	snail family transcriptional repressor 1 [Source:HGNC Symbol;Acc:HGNC:11128]
ENSG00000171208	93.2812	80.4185	81.3897	81.8272	75.7509	72.7953	-1.06091	3.80679e-37	9.5209e-35	NETO2	neuropilin and tolloid like 2 [Source:HGNC Symbol;Acc:HGNC:14644]
ENSG00000159784	83.0284	87.0958	79.779	78.2277	74.9997	69.8302	3.01522	3.10615e-21	2.52001e-19	FAM131B	family with sequence similarity 131 member B [Source:HGNC Symbol;Acc:HGNC:22202]
ENSG00000142675	59.8617	67.2967	70.5222	77.1769	74.9622	75.8693	1.35501	0.000650523	0.00457456	CNKSR1	connector enhancer of kinase suppressor of Ras 1 [Source:HGNC Symbol;Acc:HGNC:19700]
ENSG00000173376	67.709	70.468	75.9753	83.3474	74.8996	76.9574	1.47828	0.0193373	0.0841051	NDNF	neuron derived neurotrophic factor [Source:HGNC Symbol;Acc:HGNC:26256]
ENSG00000261318	85.5191	77.8291	74.9468	87.9307	74.2361	73.9651	2.90699	0.0396129	0.147461	AC055855.3
ENSG00000257718	75.454	76.4907	72.5987	78.7866	74.0358	75.1212	1.10769	0.000240066	0.00189261	AC067735.1
ENSG00000236289	78.0982	71.4718	67.8635	73.9127	74.0108	76.835	3.11315	0.0226242	0.0952261	GACAT3	gastric cancer associated transcript 3 (non-protein coding) [Source:HGNC Symbol;Acc:HGNC:50847]
ENSG00000107984	54.9485	53.3456	53.0372	62.6224	73.2847	78.1135	1.62113	4.70891e-65	4.16509e-62	DKK1	dickkopf WNT signaling pathway inhibitor 1 [Source:HGNC Symbol;Acc:HGNC:2891]
ENSG00000264617	86.1333	77.8	70.9297	90.3229	73.172	72.8634	2.98294	0.0299685	0.118751	AC233702.5
ENSG00000145723	65.133	61.4777	62.9732	75.2318	72.6462	67.926	-1.02186	7.76244e-15	3.26193e-13	GIN1	gypsy retrotransposon integrase 1 [Source:HGNC Symbol;Acc:HGNC:25959]
ENSG00000106648	98.8255	96.7845	91.0346	79.0772	72.6212	62.5262	1.50654	0.0103494	0.0502754	GALNTL5	polypeptide N-acetylgalactosaminyltransferase-like 5 [Source:HGNC Symbol;Acc:HGNC:21725]
ENSG00000105810	110.017	106.226	92.4706	84.197	72.6212	72.2377	1.15612	4.07109e-42	1.24066e-39	CDK6	cyclin dependent kinase 6 [Source:HGNC Symbol;Acc:HGNC:1777]
ENSG00000124493	62.1306	63.3543	66.4275	81.6483	72.5336	77.3927	-2.61392	1.24805e-05	0.000131878	GRM4	glutamate metabotropic receptor 4 [Source:HGNC Symbol;Acc:HGNC:4596]
ENSG00000257043	70.6774	74.2067	72.5792	67.0044	72.2957	74.754	-1.17593	0.00388274	0.0218238	AP006296.1
ENSG00000251239	64.0242	69.5661	72.1911	67.921	72.2206	70.6191	1.78858	0.0082768	0.0415099	AC004590.1
ENSG00000226800	93.6906	76.9271	77.2561	90.4794	71.8951	68.7421	1.25364	0.00316526	0.0183075	CACTIN-AS1	CACTIN antisense RNA 1 [Source:HGNC Symbol;Acc:HGNC:31391]
ENSG00000012048	34.7672	37.5907	40.1903	71.364	71.8701	67.0011	-1.04508	2.1327e-24	2.32959e-22	BRCA1	BRCA1, DNA repair associated [Source:HGNC Symbol;Acc:HGNC:1100]
ENSG00000139832	37.5138	54.7858	54.2792	48.3138	71.6948	76.2909	1.85025	5.14576e-26	6.41275e-24	RAB20	RAB20, member RAS oncogene family [Source:HGNC Symbol;Acc:HGNC:18260]
ENSG00000165025	66.3443	64.9109	59.7323	77.3334	71.4194	65.2601	4.07219	0.00282068	0.0165628	SYK	spleen associated tyrosine kinase [Source:HGNC Symbol;Acc:HGNC:11491]
ENSG00000178404	72.2639	61.3904	69.2026	78.8537	71.0814	72.8362	-1.7309	0.00490971	0.0266383	CEP295NL	CEP295 N-terminal like [Source:HGNC Symbol;Acc:HGNC:44659]
ENSG00000163406	67.0437	61.3613	58.6456	77.0651	70.9812	63.8319	-2.81104	2.44728e-22	2.22991e-20	SLC15A2	solute carrier family 15 member 2 [Source:HGNC Symbol;Acc:HGNC:10921]
ENSG00000156414	76.6823	75.1087	82.1465	72.0571	70.831	64.8385	1.54488	0.00246522	0.0147356	TDRD9	tudor domain containing 9 [Source:HGNC Symbol;Acc:HGNC:20122]
ENSG00000257023	71.6839	73.2612	67.6889	77.5569	70.493	68.1572	2.08629	0.0061115	0.0321022	AC087241.3
ENSG00000186960	81.2542	75.2251	76.5575	77.5122	70.3052	67.3411	1.29115	0.019553	0.0845362	LINC01551	long intergenic non-protein coding RNA 1551 [Source:HGNC Symbol;Acc:HGNC:19828]
ENSG00000132274	83.0284	84.3027	77.0233	72.1018	70.2927	63.968	1.64821	0.00743932	0.0379661	TRIM22	tripartite motif containing 22 [Source:HGNC Symbol;Acc:HGNC:16379]
ENSG00000215311	66.5149	72.6356	65.9423	78.7419	70.155	69.1229	-1.24303	0.00321711	0.0185749	NPM1P12	nucleophosmin 1 pseudogene 12 [Source:HGNC Symbol;Acc:HGNC:7914]
ENSG00000122180	45.4123	51.7163	53.1148	62.0411	69.7669	57.6841	1.69	0.00159625	0.0101327	MYOG	myogenin [Source:HGNC Symbol;Acc:HGNC:7612]
ENSG00000158792	87.9757	81.4514	78.4399	80.2174	69.4289	69.1501	1.23065	1.99312e-52	9.90143e-50	SPATA2L	spermatogenesis associated 2 like [Source:HGNC Symbol;Acc:HGNC:28393]
ENSG00000235847	73.8163	70.2644	65.2243	68.0999	69.3413	64.9065	-2.02533	1.32421e-07	2.05928e-06	LDHAP7	lactate dehydrogenase A pseudogene 7 [Source:HGNC Symbol;Acc:HGNC:23144]
ENSG00000258559	63.103	69.7116	71.7836	72.9514	68.8405	59.5203	-1.39333	1.08319e-06	1.41761e-05	AC005519.2
ENSG00000163803	79.6336	77.1308	84.223	79.3902	68.1645	66.8243	1.39026	0.0402075	0.149215	PLB1	phospholipase B1 [Source:HGNC Symbol;Acc:HGNC:30041]
ENSG00000128165	62.5059	54.0003	54.9196	66.7361	67.8641	72.5777	1.25951	1.45152e-20	1.10355e-18	ADM2	adrenomedullin 2 [Source:HGNC Symbol;Acc:HGNC:28898]
ENSG00000130766	86.8327	82.0042	80.9239	75.6342	67.0253	67.6676	-1.41276	4.21155e-37	1.04611e-34	SESN2	sestrin 2 [Source:HGNC Symbol;Acc:HGNC:20746]
ENSG00000088002	40.9257	46.7993	48.4573	64.5451	66.9878	64.4032	1.34963	1.28752e-23	1.31898e-21	SULT2B1	sulfotransferase family 2B member 1 [Source:HGNC Symbol;Acc:HGNC:11459]
ENSG00000180616	72.7927	68.3587	68.0964	66.3337	66.9252	58.5546	3.15605	0.035184	0.134964	SSTR2	somatostatin receptor 2 [Source:HGNC Symbol;Acc:HGNC:11331]
ENSG00000128283	80.9131	77.6254	79.3714	70.7604	66.8876	61.3973	1.35696	5.21389e-53	2.62614e-50	CDC42EP1	CDC42 effector protein 1 [Source:HGNC Symbol;Acc:HGNC:17014]
ENSG00000139155	56.8421	60.7794	58.8008	65.1934	66.7624	71.884	1.71601	0.0217659	0.0923527	SLCO1C1	solute carrier organic anion transporter family member 1C1 [Source:HGNC Symbol;Acc:HGNC:13819]
ENSG00000121101	71.9398	78.1782	77.1979	57.905	66.7123	60.554	1.68577	0.0148416	0.0678384	TEX14	testis expressed 14, intercellular bridge forming factor [Source:HGNC Symbol;Acc:HGNC:11737]
ENSG00000119973	50.8884	54.233	47.9334	60.096	66.4369	62.3902	1.44623	0.000384348	0.00287745	PRLHR	prolactin releasing hormone receptor [Source:HGNC Symbol;Acc:HGNC:4464]
ENSG00000228836	66.1054	68.1259	69.5519	68.5917	65.8736	59.6971	1.09618	0.0260802	0.106485	CT45A5	cancer/testis antigen family 45 member A5 [Source:HGNC Symbol;Acc:HGNC:33270]
ENSG00000135747	80.7936	70.6863	71.5507	65.0593	65.8235	56.0791	-1.79861	4.70345e-08	7.82434e-07	ZNF670-ZNF695	ZNF670-ZNF695 readthrough (NMD candidate) [Source:HGNC Symbol;Acc:HGNC:49200]
ENSG00000207647	64.6895	68.0386	66.6215	60.5879	65.6608	61.2341	4.62586	0.0470652	0.167768	MIR153-1	microRNA 153-1 [Source:HGNC Symbol;Acc:HGNC:31539]
ENSG00000143842	68.4426	77.4945	75.7231	64.4557	65.5731	63.7231	-1.34794	5.64369e-31	9.74611e-29	SOX13	SRY-box 13 [Source:HGNC Symbol;Acc:HGNC:11192]
ENSG00000137507	56.0233	58.4809	55.9093	66.6914	65.5731	64.2536	1.9864	8.88483e-37	2.17708e-34	LRRC32	leucine rich repeat containing 32 [Source:HGNC Symbol;Acc:HGNC:4161]
ENSG00000124212	70.7115	79.5602	80.4776	63.2707	65.3478	61.6829	1.3825	0.00516364	0.0278329	PTGIS	prostaglandin I2 synthase [Source:HGNC Symbol;Acc:HGNC:9603]
ENSG00000120129	84.6832	84.6809	78.2653	70.7604	65.2351	67.8036	-1.01593	1.87041e-18	1.15949e-16	DUSP1	dual specificity phosphatase 1 [Source:HGNC Symbol;Acc:HGNC:3064]
ENSG00000105989	95.0212	85.4229	85.6396	73.9574	63.9081	59.6563	4.80854	0.0369432	0.139557	WNT2	Wnt family member 2 [Source:HGNC Symbol;Acc:HGNC:12780]
ENSG00000004468	20.4031	19.8282	18.4941	92.2232	63.7579	82.0308	1.92014	0.0151559	0.0689881	CD38	CD38 molecule [Source:HGNC Symbol;Acc:HGNC:1667]
ENSG00000250820	61.7212	60.8522	54.1433	62.7565	62.6062	56.2151	-4.99438	0.0294712	0.1171	AC138965.2
ENSG00000235605	64.7919	67.1221	54.6285	60.1407	62.4935	56.7319	1.10797	6.85617e-15	2.91146e-13	AL355472.2
ENSG00000112053	75.4028	75.1232	71.706	58.9782	62.3809	55.6166	2.017	0.0040805	0.0227451	SLC26A8	solute carrier family 26 member 8 [Source:HGNC Symbol;Acc:HGNC:14468]
ENSG00000173214	65.2525	62.8452	68.0576	55.6246	62.2056	60.826	-1.09284	2.14479e-11	5.92391e-10	MFSD4B	major facilitator superfamily domain containing 4B [Source:HGNC Symbol;Acc:HGNC:21053]
ENSG00000223414	50.4619	56.7352	59.4218	56.4294	62.0804	58.1057	1.19908	3.48665e-20	2.55441e-18	LINC00473	long intergenic non-protein coding RNA 473 [Source:HGNC Symbol;Acc:HGNC:21160]
ENSG00000226716	77.8082	68.3005	62.7985	75.3659	61.7925	57.9289	4.66793	0.0470652	0.167768	AL589986.1
ENSG00000261556	67.8455	60.1539	56.705	68.86	61.7174	56.0111	-1.10208	2.79308e-17	1.53239e-15	SMG1P7	SMG1P7, nonsense mediated mRNA decay associated PI3K related kinase pseudogene 7 [Source:HGNC Symbol;Acc:HGNC:49864]
ENSG00000229330	69.2273	67.7622	62.7209	67.8763	61.2792	61.2885	2.66949	0.000972779	0.0065402	AC006947.1
ENSG00000182732	62.0794	65.3328	65.2825	60.2302	60.9162	56.9088	1.53737	0.00558645	0.0297536	RGS6	regulator of G protein signaling 6 [Source:HGNC Symbol;Acc:HGNC:10002]
ENSG00000102886	76.4776	82.397	77.916	62.3094	60.5782	56.7319	-1.05995	0.00012208	0.00103647	GDPD3	glycerophosphodiester phosphodiesterase domain containing 3 [Source:HGNC Symbol;Acc:HGNC:28638]
ENSG00000223727	56.3986	62.1323	63.3613	57.1225	60.2902	54.7461	2.42401	0.0352291	0.13508	AC034195.1
ENSG00000188064	77.6888	68.7951	63.5942	73.8457	60.0273	55.195	-1.45777	1.69057e-07	2.56736e-06	WNT7B	Wnt family member 7B [Source:HGNC Symbol;Acc:HGNC:12787]
ENSG00000116205	69.5344	79.2256	74.19	55.8482	59.6768	62.7438	-1.08811	1.48149e-18	9.28508e-17	TCEANC2	transcription elongation factor A N-terminal and central domain containing 2 [Source:HGNC Symbol;Acc:HGNC:26494]
ENSG00000053747	35.006	34.9285	35.7268	67.5409	59.5391	54.6917	-1.12387	1.25112e-20	9.63309e-19	LAMA3	laminin subunit alpha 3 [Source:HGNC Symbol;Acc:HGNC:6483]
ENSG00000232455	56.9616	59.4556	56.4333	64.165	59.3513	56.5279	4.80854	0.0369432	0.139557	LARS2-AS1	LARS2 antisense RNA 1 [Source:HGNC Symbol;Acc:HGNC:40796]
ENSG00000184408	59.2987	65.4346	67.3396	55.088	59.126	62.2814	1.21072	2.07407e-14	8.32957e-13	KCND2	potassium voltage-gated channel subfamily D member 2 [Source:HGNC Symbol;Acc:HGNC:6238]
ENSG00000101353	75.6587	77.8145	73.0644	57.6367	58.9883	52.3795	1.09524	0.0176633	0.0781363	MROH8	maestro heat like repeat family member 8 [Source:HGNC Symbol;Acc:HGNC:16125]
ENSG00000205174	66.6343	60.4594	56.5497	58.7099	58.9006	53.0867	2.28905	0.0430934	0.157729	C7orf66	chromosome 7 open reading frame 66 [Source:HGNC Symbol;Acc:HGNC:33712]
ENSG00000172345	72.3833	67.3112	62.8955	65.0369	58.8881	59.7651	-1.07494	3.66169e-08	6.21973e-07	STARD5	StAR related lipid transfer domain containing 5 [Source:HGNC Symbol;Acc:HGNC:18065]
ENSG00000036565	30.0588	34.5794	33.6698	54.4397	58.8255	59.9555	3.03758	0.00579536	0.0306816	SLC18A1	solute carrier family 18 member A1 [Source:HGNC Symbol;Acc:HGNC:10934]
ENSG00000180644	55.5627	52.08	51.737	63.4049	58.4375	53.0187	2.04933	0.000310942	0.00238249	PRF1	perforin 1 [Source:HGNC Symbol;Acc:HGNC:9360]
ENSG00000137573	68.8179	65.3473	65.1855	59.7607	58.3874	53.2772	1.37602	0.00585637	0.0309323	SULF1	sulfatase 1 [Source:HGNC Symbol;Acc:HGNC:20391]
ENSG00000262165	61.2435	57.899	51.7952	58.5534	58.2372	52.8555	1.28619	0.00391393	0.0219685	AC233723.1
ENSG00000205810	54.0956	56.6043	56.0063	59.6489	58.1746	59.6835	1.00499	0.0128679	0.0603614	KLRC3	killer cell lectin like receptor C3 [Source:HGNC Symbol;Acc:HGNC:6376]
ENSG00000226434	62.1135	63.558	58.1604	61.9964	58.112	54.1749	4.66793	0.0470652	0.167768	AC135371.1
ENSG00000165115	64.4507	67.995	64.7779	62.8683	57.9492	57.1808	-1.15932	2.96672e-06	3.57554e-05	KIF27	kinesin family member 27 [Source:HGNC Symbol;Acc:HGNC:18632]
ENSG00000139263	67.6067	68.9842	62.6627	60.2078	57.9242	53.3588	-1.13981	4.96247e-19	3.24259e-17	LRIG3	leucine rich repeats and immunoglobulin like domains 3 [Source:HGNC Symbol;Acc:HGNC:30991]
ENSG00000130508	48.4148	50.4071	45.7599	56.0941	57.6863	57.8337	2.07725	5.82282e-07	8.00169e-06	PXDN	peroxidasin [Source:HGNC Symbol;Acc:HGNC:14966]
ENSG00000168000	45.9753	50.8871	51.5623	53.1877	57.6613	53.8348	-1.35811	1.26652e-07	1.9772e-06	BSCL2	BSCL2, seipin lipid droplet biogenesis associated [Source:HGNC Symbol;Acc:HGNC:15832]
ENSG00000172164	68.9714	66.2056	59.48	59.6489	57.5611	59.5883	1.73766	3.22031e-16	1.55299e-14	SNTB1	syntrophin beta 1 [Source:HGNC Symbol;Acc:HGNC:11168]
ENSG00000134594	67.3678	69.3915	69.5131	63.0919	57.4485	54.8277	1.98804	0.0342844	0.132311	RAB33A	RAB33A, member RAS oncogene family [Source:HGNC Symbol;Acc:HGNC:9773]
ENSG00000097096	91.0464	86.6012	77.7801	65.104	57.2482	52.4339	1.51587	1.3101e-45	4.65793e-43	SYDE2	synapse defective Rho GTPase homolog 2 [Source:HGNC Symbol;Acc:HGNC:25841]
ENSG00000235481	67.8455	54.1603	48.108	65.5512	56.6598	56.6911	4.88058	0.0167457	0.0748253	UBE2R2-AS1	UBE2R2 antisense RNA 1 [Source:HGNC Symbol;Acc:HGNC:49911]
ENSG00000118322	47.4424	43.4097	45.0806	53.1429	56.5471	58.3233	3.23138	0.0456112	0.164816	ATP10B	ATPase phospholipid transporting 10B (putative) [Source:HGNC Symbol;Acc:HGNC:13543]
ENSG00000227199	56.0233	59.5574	57.2095	53.8584	56.4094	54.4333	2.4584	6.15735e-20	4.41297e-18	ST7-AS1	ST7 antisense RNA 1 [Source:HGNC Symbol;Acc:HGNC:16000]
ENSG00000229258	61.96	59.9357	53.5806	70.9839	56.2467	58.9082	3.43182	0.000523941	0.00378878	AL445488.1
ENSG00000117152	50.5984	41.5767	41.5875	57.0107	56.0464	57.6433	2.19021	1.16098e-12	3.82406e-11	RGS4	regulator of G protein signaling 4 [Source:HGNC Symbol;Acc:HGNC:10000]
ENSG00000105072	70.7286	74.294	80.5552	60.6326	55.9587	52.6243	-1.36794	1.24226e-12	4.07327e-11	C19orf44	chromosome 19 open reading frame 44 [Source:HGNC Symbol;Acc:HGNC:26141]
ENSG00000260940	50.8202	54.844	54.9584	55.3116	54.9072	51.9306	4.86133	0.0369432	0.139557	AL109741.3
ENSG00000103460	38.9979	36.6451	41.1412	52.2934	54.8571	49.7952	3.69136	0.0209668	0.0896336	TOX3	TOX high mobility group box family member 3 [Source:HGNC Symbol;Acc:HGNC:11972]
ENSG00000196584	50.3766	49.6215	43.8775	49.8341	54.6443	51.3593	-1.22942	7.16692e-49	2.9535e-46	XRCC2	X-ray repair cross complementing 2 [Source:HGNC Symbol;Acc:HGNC:12829]
ENSG00000155897	66.8219	60.9685	60.8579	59.2688	54.1686	53.386	1.32199	0.0323161	0.126423	ADCY8	adenylate cyclase 8 [Source:HGNC Symbol;Acc:HGNC:239]
ENSG00000064989	85.8944	83.488	75.7813	52.6287	54.0434	52.5155	1.42813	6.52278e-06	7.31669e-05	CALCRL	calcitonin receptor like receptor [Source:HGNC Symbol;Acc:HGNC:16709]
ENSG00000243759	61.1582	51.0762	46.7108	60.7891	54.0309	51.0465	-1.21177	7.15946e-07	9.70246e-06	ST13P15	ST13, Hsp70 interacting protein pseudogene 15 [Source:HGNC Symbol;Acc:HGNC:38850]
ENSG00000243829	59.4693	52.5892	57.6365	61.9517	53.8556	59.8467	1.23564	0.000127834	0.00108063	AC011495.1
ENSG00000188385	48.2954	45.33	47.4288	50.8178	53.6303	48.1222	2.86766	0.0188739	0.0823885	JAKMIP3	Janus kinase and microtubule interacting protein 3 [Source:HGNC Symbol;Acc:HGNC:23523]
ENSG00000254449	58.0192	55.3241	58.8396	56.6754	53.4675	58.5682	-1.92957	5.20347e-05	0.000483732	AP002765.1
ENSG00000107372	67.4702	63.6889	65.4378	51.2649	53.3173	49.0743	1.19271	4.67687e-54	2.60933e-51	ZFAND5	zinc finger AN1-type containing 5 [Source:HGNC Symbol;Acc:HGNC:13008]
ENSG00000174945	53.8397	60.7503	59.383	51.4885	53.2297	54.0252	2.24844	0.0373994	0.14106	AMZ1	archaelysin family metallopeptidase 1 [Source:HGNC Symbol;Acc:HGNC:22231]
ENSG00000231603	58.5993	57.5353	51.6982	55.3116	52.8666	52.6923	5.45732	0.0114297	0.0545534	AL606490.5
ENSG00000181444	45.7535	54.0439	50.0874	59.8724	52.804	52.3795	1.06806	1.18272e-11	3.40066e-10	ZNF467	zinc finger protein 467 [Source:HGNC Symbol;Acc:HGNC:23154]
ENSG00000137463	46.4359	44.4862	44.0521	55.1998	52.754	49.6456	-4.76968	0.0369432	0.139557	MGARP	mitochondria localized glutamic acid rich protein [Source:HGNC Symbol;Acc:HGNC:29969]
ENSG00000128408	42.1369	46.2174	38.9677	51.332	52.4285	50.7745	-1.0064	1.89205e-10	4.63615e-09	RIBC2	RIB43A domain with coiled-coils 2 [Source:HGNC Symbol;Acc:HGNC:13241]
ENSG00000114423	34.9548	41.664	40.6754	49.5434	52.4034	48.8703	-1.06084	4.70637e-12	1.42826e-10	CBLB	Cbl proto-oncogene B [Source:HGNC Symbol;Acc:HGNC:1542]
ENSG00000166592	58.241	60.7358	56.802	56.7648	52.2657	48.8975	2.16059	1.37819e-09	2.96969e-08	RRAD	RRAD, Ras related glycolysis inhibitor and calcium channel regulator [Source:HGNC Symbol;Acc:HGNC:10446]
ENSG00000235548	52.7308	48.7195	50.9995	52.2039	52.2532	53.2228	-5.35798	0.00559662	0.0297867	AC073551.1
ENSG00000232963	50.786	53.8112	53.9105	56.8095	51.9027	41.9063	2.14768	0.0429017	0.157202	HMGN2P20	high mobility group nucleosomal binding domain 2 pseudogene 20 [Source:HGNC Symbol;Acc:HGNC:39385]
ENSG00000248355	49.063	53.3602	53.4447	54.6185	51.6648	54.1885	1.62457	0.0155374	0.0703802	ARL2BPP6	ADP ribosylation factor like GTPase 2 binding protein pseudogene 6 [Source:HGNC Symbol;Acc:HGNC:39450]
ENSG00000235374	50.8543	54.2621	49.9516	48.8504	51.6648	49.2239	-1.08515	4.2192e-05	0.000399502	SSR4P1	signal sequence receptor subunit 4 pseudogene 1 [Source:HGNC Symbol;Acc:HGNC:23131]
ENSG00000079435	93.6735	83.4153	78.6728	61.661	51.6648	49.1287	-1.16767	4.17348e-17	2.22903e-15	LIPE	lipase E, hormone sensitive type [Source:HGNC Symbol;Acc:HGNC:6621]
ENSG00000180720	57.7463	60.8231	63.5942	60.3419	51.6523	54.4877	1.72761	4.2667e-10	9.83673e-09	CHRM4	cholinergic receptor muscarinic 4 [Source:HGNC Symbol;Acc:HGNC:1953]
ENSG00000120594	67.0266	62.3651	63.0896	55.4234	51.6398	50.6657	1.12925	0.0446638	0.162222	PLXDC2	plexin domain containing 2 [Source:HGNC Symbol;Acc:HGNC:21013]
ENSG00000236686	47.5277	52.0218	53.1148	54.5962	51.4395	51.8626	-1.14196	0.000715424	0.00497314	BZW1P1	basic leucine zipper and W2 domains 1 pseudogene 1 [Source:HGNC Symbol;Acc:HGNC:31378]
ENSG00000170485	55.8868	53.4475	48.7678	45.8769	51.3644	44.5586	-1.40851	4.90546e-29	7.41236e-27	NPAS2	neuronal PAS domain protein 2 [Source:HGNC Symbol;Acc:HGNC:7895]
ENSG00000166159	58.9405	58.4664	57.9664	56.9437	51.2016	49.5503	1.74153	0.00260376	0.0154542	LRTM2	leucine rich repeats and transmembrane domains 2 [Source:HGNC Symbol;Acc:HGNC:32443]
ENSG00000261150	50.8031	53.0838	51.7564	52.3157	51.139	50.8969	2.36625	5.41323e-09	1.04532e-07	EPPK1	epiplakin 1 [Source:HGNC Symbol;Acc:HGNC:15577]
ENSG00000261612	44.9858	51.3235	51.9698	48.8504	50.9638	49.7	-1.33234	0.00230734	0.013932	SUB1P3	SUB1 homolog, transcriptional regulator pseudogene 3 [Source:HGNC Symbol;Acc:HGNC:43993]
ENSG00000126705	62.9153	60.052	57.0931	52.2263	50.1626	46.9253	-1.12853	2.35908e-19	1.59911e-17	AHDC1	AT-hook DNA binding motif containing 1 [Source:HGNC Symbol;Acc:HGNC:25230]
ENSG00000232077	47.5959	46.3192	50.0292	50.1024	49.9372	49.7816	-2.41794	0.0219861	0.0930912	LINC01031	long intergenic non-protein coding RNA 1031 [Source:HGNC Symbol;Acc:HGNC:49017]
ENSG00000136244	41.608	44.5153	39.22	48.0679	49.787	49.5095	1.12588	2.38733e-05	0.000238898	IL6	interleukin 6 [Source:HGNC Symbol;Acc:HGNC:6018]
ENSG00000231707	38.3497	47.5121	45.6434	42.6127	49.5742	46.218	4.73151	0.0470652	0.167768	PABPC1P1	poly(A) binding protein cytoplasmic 1 pseudogene 1 [Source:HGNC Symbol;Acc:HGNC:8558]
ENSG00000165805	51.7584	56.3861	54.6091	45.9216	49.3113	50.8969	1.90329	0.0287018	0.115001	C12orf50	chromosome 12 open reading frame 50 [Source:HGNC Symbol;Acc:HGNC:26665]
ENSG00000129244	59.947	57.9136	55.56	50.5719	49.1611	44.9258	1.31131	0.0015438	0.00982898	ATP1B2	ATPase Na+/K+ transporting subunit beta 2 [Source:HGNC Symbol;Acc:HGNC:805]
ENSG00000139926	56.8421	54.6258	52.1057	47.7996	48.6854	44.7762	1.17285	1.37318e-51	6.55241e-49	FRMD6	FERM domain containing 6 [Source:HGNC Symbol;Acc:HGNC:19839]
ENSG00000124097	37.002	39.3801	40.9471	47.9784	47.9342	46.83	1.04673	0.000508004	0.00368972	HMGB1P1	high mobility group box 1 pseudogene 1 [Source:HGNC Symbol;Acc:HGNC:4993]
ENSG00000072832	76.4094	74.5122	66.5051	48.2914	47.809	39.4308	2.02817	0.00181502	0.011331	CRMP1	collapsin response mediator protein 1 [Source:HGNC Symbol;Acc:HGNC:2365]
ENSG00000168658	40.0727	40.6311	40.5978	42.7916	47.7214	43.8105	1.32471	0.0283776	0.113903	VWA3B	von Willebrand factor A domain containing 3B [Source:HGNC Symbol;Acc:HGNC:28385]
ENSG00000254981	49.5407	46.7993	50.689	51.6227	47.5837	44.8306	1.88869	0.000533859	0.00385281	AC087623.1
ENSG00000106772	63.6489	65.551	59.7517	51.6227	47.0329	46.8844	2.67264	0.00234329	0.0141209	PRUNE2	prune homolog 2 [Source:HGNC Symbol;Acc:HGNC:25209]
ENSG00000259682	50.786	48.9087	48.5544	52.4275	46.8451	50.8289	1.7383	0.0103506	0.0502754	AC091231.1
ENSG00000260368	48.1077	48.9959	45.1195	48.0455	46.8076	45.8915	-1.17406	0.0135034	0.0628387	AC027373.1
ENSG00000231066	47.8518	45.7955	47.1183	43.9765	46.6573	44.2458	-2.56003	4.8115e-05	0.000450643	NPM1P9	nucleophosmin 1 pseudogene 9 [Source:HGNC Symbol;Acc:HGNC:7929]
ENSG00000105227	37.3773	34.4776	31.9232	50.6837	46.6198	44.2866	1.06298	3.14208e-26	3.95651e-24	PRX	periaxin [Source:HGNC Symbol;Acc:HGNC:13797]
ENSG00000249921	46.197	45.3591	45.6822	48.828	46.4445	45.7147	4.62586	0.0470652	0.167768	AC034207.1
ENSG00000232311	53.5667	45.2863	47.0407	49.4764	46.2567	43.6201	-5.33975	0.00736017	0.0375992	AL512303.1
ENSG00000114737	75.6929	61.0267	55.2301	51.7121	46.2067	40.5597	-1.92962	1.97309e-18	1.21691e-16	CISH	cytokine inducible SH2 containing protein [Source:HGNC Symbol;Acc:HGNC:1984]
ENSG00000264869	40.6357	46.7847	45.4299	38.1189	45.5432	48.3806	4.85867	0.0369432	0.139557	AC068112.1
ENSG00000213304	43.894	45.5045	46.2838	38.6555	45.468	42.6952	5.38838	0.0135399	0.0629679	AC008481.2
ENSG00000261116	45.2929	44.2389	43.3729	46.0557	45.0674	43.008	-1.85124	3.8214e-08	6.4698e-07	AL049555.1
ENSG00000259847	46.7771	43.7589	43.9939	43.0599	45.0174	44.885	1.06627	0.0324937	0.126926	LINC02126	long intergenic non-protein coding RNA 2126 [Source:HGNC Symbol;Acc:HGNC:52983]
ENSG00000223485	48.3465	43.0606	45.4688	43.0375	44.8922	41.3622	-2.27451	0.000190469	0.00153976	LINC01615	long intergenic non-protein coding RNA 1615 [Source:HGNC Symbol;Acc:HGNC:51898]
ENSG00000070731	70.558	68.1986	65.3601	47.8443	44.792	44.545	6.08348	0.00026661	0.00207704	ST6GALNAC2	ST6 N-acetylgalactosaminide alpha-2,6-sialyltransferase 2 [Source:HGNC Symbol;Acc:HGNC:10867]
ENSG00000236680	46.0094	50.4507	50.1845	48.1573	44.5667	49.0063	-2.72467	9.62642e-05	0.000839995	AL356000.1
ENSG00000183036	54.5903	50.3925	52.7849	48.4032	44.5667	51.6042	2.51737	0.0218347	0.09258	PCP4	Purkinje cell protein 4 [Source:HGNC Symbol;Acc:HGNC:8742]
ENSG00000207327	46.4529	46.8866	42.7325	41.5172	44.5041	41.1854	-4.53214	0.0482724	0.171241	RNU6-883P	RNA, U6 small nuclear 883, pseudogene [Source:HGNC Symbol;Acc:HGNC:47846]
ENSG00000230368	50.786	46.6829	41.2382	47.5089	44.4916	39.1724	3.26974	0.000746171	0.00516115	FAM41C	family with sequence similarity 41 member C [Source:HGNC Symbol;Acc:HGNC:27635]
ENSG00000082269	67.9308	67.4858	60.3533	47.3748	44.4791	42.2055	-1.44596	1.89755e-68	1.96613e-65	FAM135A	family with sequence similarity 135 member A [Source:HGNC Symbol;Acc:HGNC:21084]
ENSG00000120647	55.9892	54.8731	52.7655	47.2854	44.4415	39.1588	-1.06254	1.69269e-32	3.19716e-30	CCDC77	coiled-coil domain containing 77 [Source:HGNC Symbol;Acc:HGNC:28203]
ENSG00000132639	55.1362	54.6404	49.4082	47.7772	44.2662	38.3155	1.55283	0.00758429	0.0385811	SNAP25	synaptosome associated protein 25 [Source:HGNC Symbol;Acc:HGNC:11132]
ENSG00000253431	40.6868	46.4501	41.9756	43.507	44.0659	44.5178	-1.43522	0.00367206	0.020818	SRPK2P	SRSF protein kinase 2 pseudogene [Source:HGNC Symbol;Acc:HGNC:30303]
ENSG00000112309	25.1627	31.7281	32.6413	37.7165	43.6779	41.063	-1.30582	0.000167514	0.00137476	B3GAT2	beta-1,3-glucuronyltransferase 2 [Source:HGNC Symbol;Acc:HGNC:922]
ENSG00000243818	44.8493	44.3262	44.7701	52.1369	43.6528	43.2256	2.52245	0.0357583	0.136704	AC021074.3
ENSG00000184226	44.2352	44.6899	43.0236	39.8404	43.6278	37.4994	2.36225	0.0405547	0.150257	PCDH9	protocadherin 9 [Source:HGNC Symbol;Acc:HGNC:8661]
ENSG00000108242	50.5984	55.6151	54.1627	37.7389	43.3399	41.2806	-4.72821	0.0455273	0.164611	CYP2C18	cytochrome P450 family 2 subfamily C member 18 [Source:HGNC Symbol;Acc:HGNC:2620]
ENSG00000174837	40.4992	38.4781	35.5716	45.3179	43.2773	38.6283	1.13973	0.00188172	0.011686	ADGRE1	adhesion G protein-coupled receptor E1 [Source:HGNC Symbol;Acc:HGNC:3336]
ENSG00000117245	54.3344	55.9787	50.3979	41.9644	43.1396	44.4634	1.10307	3.20406e-14	1.26437e-12	KIF17	kinesin family member 17 [Source:HGNC Symbol;Acc:HGNC:19167]
ENSG00000107738	65.5595	60.4594	58.2575	51.5109	43.077	42.3415	1.17732	2.75814e-05	0.000271804	VSIR	V-set immunoregulatory receptor [Source:HGNC Symbol;Acc:HGNC:30085]
ENSG00000118985	51.6049	48.9814	51.213	40.4441	43.0644	39.73	1.46041	4.51481e-48	1.77967e-45	ELL2	elongation factor for RNA polymerase II 2 [Source:HGNC Symbol;Acc:HGNC:17064]
ENSG00000109321	31.6112	31.8881	34.1938	39.6616	42.8516	44.9122	2.05449	2.77165e-101	5.02569e-98	AREG	amphiregulin [Source:HGNC Symbol;Acc:HGNC:651]
ENSG00000089356	64.3483	61.274	61.5953	47.1512	42.789	37.921	2.17043	0.0246872	0.101829	FXYD3	FXYD domain containing ion transport regulator 3 [Source:HGNC Symbol;Acc:HGNC:4027]
ENSG00000178397	52.7991	50.0579	48.4379	48.3585	42.4886	47.0477	-1.05889	2.93389e-23	2.89124e-21	FAM220A	family with sequence similarity 220 member A [Source:HGNC Symbol;Acc:HGNC:22422]
ENSG00000151151	47.0159	52.3564	48.9231	43.194	42.451	44.6538	-1.00574	1.71562e-17	9.64604e-16	IPMK	inositol polyphosphate multikinase [Source:HGNC Symbol;Acc:HGNC:20739]
ENSG00000256299	39.6633	41.9986	44.5373	41.1819	42.2257	40.5461	-2.65274	0.0037678	0.0212602	AC073912.2
ENSG00000229344	49.5066	48.8214	37.978	44.4684	42.1631	41.6479	-1.34298	0.0387637	0.144926	MTCO2P12	mitochondrially encoded cytochrome c oxidase II pseudogene 12 [Source:HGNC Symbol;Acc:HGNC:52028]
ENSG00000115252	30.69	33.852	35.4552	47.0394	41.9878	40.4237	1.25626	2.02485e-06	2.50876e-05	PDE1A	phosphodiesterase 1A [Source:HGNC Symbol;Acc:HGNC:8774]
ENSG00000181631	34.2042	31.9026	37.2987	37.6494	41.8877	34.9831	5.32315	0.0161834	0.0726711	P2RY13	purinergic receptor P2Y13 [Source:HGNC Symbol;Acc:HGNC:4537]
ENSG00000223466	59.657	50.6689	40.6172	54.0372	41.8376	42.2327	5.10469	0.0238454	0.0991122	LINC01825	long intergenic non-protein coding RNA 1825 [Source:HGNC Symbol;Acc:HGNC:52631]
ENSG00000135097	21.8532	31.4226	30.4678	32.865	41.6498	35.1191	1.29068	0.0342133	0.132137	MSI1	musashi RNA binding protein 1 [Source:HGNC Symbol;Acc:HGNC:7330]
ENSG00000026508	83.1308	79.0802	77.1203	48.0902	41.4746	37.5946	-1.61475	6.34578e-62	5.00282e-59	CD44	CD44 molecule (Indian blood group) [Source:HGNC Symbol;Acc:HGNC:1681]
ENSG00000148344	35.7566	37.9544	37.4152	43.7977	41.1992	41.8247	1.63718	5.4729e-09	1.05459e-07	PTGES	prostaglandin E synthase [Source:HGNC Symbol;Acc:HGNC:9599]
ENSG00000133808	46.6235	48.3122	49.7963	40.1311	41.0865	41.7567	1.3613	1.6408e-07	2.50436e-06	MICALCL	MICAL C-terminal like [Source:HGNC Symbol;Acc:HGNC:25933]
ENSG00000256955	42.4781	40.1947	35.7074	40.1534	40.761	35.2143	2.74681	0.0374183	0.141102	AC131009.2
ENSG00000114757	59.4522	56.9098	50.068	47.3748	40.6358	37.6354	2.71144	0.016807	0.0750714	PEX5L	peroxisomal biogenesis factor 5 like [Source:HGNC Symbol;Acc:HGNC:30024]
ENSG00000072657	64.0242	62.787	67.9412	46.1004	40.6108	42.6272	1.58569	0.0482216	0.171094	TRHDE	thyrotropin releasing hormone degrading enzyme [Source:HGNC Symbol;Acc:HGNC:30748]
ENSG00000135253	48.756	44.4717	46.2644	40.1311	40.3604	37.8258	1.20641	0.00666745	0.0346064	KCP	kielin/chordin-like protein [Source:HGNC Symbol;Acc:HGNC:17585]
ENSG00000260604	38.8615	40.8057	41.9756	42.0091	40.2853	40.6141	1.61263	0.00354618	0.0202173	AL590004.4
ENSG00000258325	46.487	43.7298	38.5213	44.2001	40.2728	46.6396	-2.19674	0.00366592	0.0207986	ITFG2-AS1	ITFG2 antisense RNA 1 [Source:HGNC Symbol;Acc:HGNC:53128]
ENSG00000148677	47.05	45.039	46.4391	41.8079	40.2477	39.8389	3.34567	8.53627e-36	1.99721e-33	ANKRD1	ankyrin repeat domain 1 [Source:HGNC Symbol;Acc:HGNC:15819]
ENSG00000124575	54.6585	52.851	49.4082	46.2569	40.2227	41.1038	-1.62677	0.0392815	0.146468	HIST1H1D	histone cluster 1 H1 family member d [Source:HGNC Symbol;Acc:HGNC:4717]
ENSG00000093100	29.8029	26.3601	25.5386	38.5661	40.0099	39.4716	-1.02838	0.00871744	0.0433303	AC016026.1
ENSG00000084628	60.1005	59.7756	54.6673	42.5457	39.8471	38.6827	1.02119	0.00355672	0.0202678	NKAIN1	sodium/potassium transporting ATPase interacting 1 [Source:HGNC Symbol;Acc:HGNC:25743]
ENSG00000254325	39.8168	47.1193	43.0042	41.6737	39.8346	45.3339	2.40525	0.0122503	0.0579213	AC018607.1
ENSG00000135363	48.2783	50.4652	50.7473	46.3687	39.5968	39.2404	-1.69132	0.0499286	0.175861	LMO2	LIM domain only 2 [Source:HGNC Symbol;Acc:HGNC:6642]
ENSG00000132906	42.7851	51.3963	46.3226	35.8832	39.5467	40.2741	1.26052	5.32486e-41	1.55731e-38	CASP9	caspase 9 [Source:HGNC Symbol;Acc:HGNC:1511]
ENSG00000100479	69.125	61.8414	56.0257	47.6878	39.4215	37.9482	-1.11342	4.86268e-33	9.48092e-31	POLE2	DNA polymerase epsilon 2, accessory subunit [Source:HGNC Symbol;Acc:HGNC:9178]
ENSG00000256616	34.0336	37.518	38.3273	34.8101	39.3839	37.7034	-1.28731	8.81086e-05	0.000776679	AP002414.2
ENSG00000154822	28.0628	32.5864	35.2611	34.1617	39.2212	38.7507	-3.85939	0.00417266	0.0231733	PLCL2	phospholipase C like 2 [Source:HGNC Symbol;Acc:HGNC:9064]
ENSG00000136111	33.0612	32.2809	33.3011	38.0742	39.2212	38.1523	-1.03197	3.43893e-17	1.85585e-15	TBC1D4	TBC1 domain family member 4 [Source:HGNC Symbol;Acc:HGNC:19165]
ENSG00000250312	40.1068	38.9582	37.454	43.5741	39.0585	37.3906	-1.24183	1.18341e-11	3.40066e-10	ZNF718	zinc finger protein 718 [Source:HGNC Symbol;Acc:HGNC:26889]
ENSG00000250020	39.5609	43.1915	38.7348	39.7287	38.9082	39.526	-3.09588	0.0227794	0.0957509	AC113430.1
ENSG00000137561	43.2287	45.7373	44.0715	39.1697	38.5827	36.1392	-1.38227	0.0404028	0.149756	TTPA	alpha tocopherol transfer protein [Source:HGNC Symbol;Acc:HGNC:12404]
ENSG00000123610	50.8031	50.5089	48.8066	44.4907	38.5577	38.9004	-1.18386	1.58975e-07	2.43463e-06	TNFAIP6	TNF alpha induced protein 6 [Source:HGNC Symbol;Acc:HGNC:11898]
ENSG00000172244	29.7347	36.3833	34.1161	36.8893	38.3574	36.7513	-1.29839	3.49712e-17	1.88444e-15	C5orf34	chromosome 5 open reading frame 34 [Source:HGNC Symbol;Acc:HGNC:24738]
ENSG00000114698	30.1953	31.5535	31.0888	40.4441	38.3198	37.9891	-1.06548	5.494e-06	6.24969e-05	PLSCR4	phospholipid scramblase 4 [Source:HGNC Symbol;Acc:HGNC:16497]
ENSG00000088726	57.5245	56.1824	51.2712	40.1982	38.3198	36.7785	1.22189	1.7835e-29	2.81211e-27	TMEM40	transmembrane protein 40 [Source:HGNC Symbol;Acc:HGNC:25620]
ENSG00000115009	49.353	51.5999	47.4288	42.2327	38.2823	35.3504	2.79731	2.61202e-34	5.50726e-32	CCL20	C-C motif chemokine ligand 20 [Source:HGNC Symbol;Acc:HGNC:10619]
ENSG00000168994	33.1295	31.4517	33.5533	35.056	38.1947	35.6496	2.36886	1.07073e-141	4.85376e-138	PXDC1	PX domain containing 1 [Source:HGNC Symbol;Acc:HGNC:21361]
ENSG00000261392	42.6316	38.0853	40.0738	42.4786	37.8942	39.3628	3.45697	0.0206934	0.0885795	AC087190.3
ENSG00000104371	49.4383	49.8397	50.4173	38.6332	37.8817	38.0027	2.28654	0.0264779	0.107844	DKK4	dickkopf WNT signaling pathway inhibitor 4 [Source:HGNC Symbol;Acc:HGNC:2894]
ENSG00000213763	32.9248	39.0309	37.2793	38.7449	37.7941	40.4645	-1.2391	0.000982032	0.00659141	ACTBP2	actin, beta pseudogene 2 [Source:HGNC Symbol;Acc:HGNC:135]
ENSG00000130147	45.4976	42.4059	41.9368	36.9564	37.5562	30.3586	1.19384	3.61246e-47	1.39368e-44	SH3BP4	SH3 domain binding protein 4 [Source:HGNC Symbol;Acc:HGNC:10826]
ENSG00000107796	26.5104	29.7642	30.3513	38.6108	37.5061	38.3427	1.14436	0.000413328	0.00306593	ACTA2	actin, alpha 2, smooth muscle, aorta [Source:HGNC Symbol;Acc:HGNC:130]
ENSG00000223442	37.2749	32.9064	33.0876	39.125	37.4686	33.5278	4.07912	0.0100104	0.0488728	TH2LCRR	T helper type 2 locus control region associated RNA [Source:HGNC Symbol;Acc:HGNC:40495]
ENSG00000049759	63.5124	66.162	67.0679	42.9481	37.4435	36.3025	1.17067	3.66212e-47	1.39797e-44	NEDD4L	neural precursor cell expressed, developmentally down-regulated 4-like, E3 ubiquitin protein ligase [Source:HGNC Symbol;Acc:HGNC:7728]
ENSG00000151136	43.1263	44.1953	41.0441	38.2531	37.3559	37.4178	3.42217	0.000466542	0.00342215	BTBD11	BTB domain containing 11 [Source:HGNC Symbol;Acc:HGNC:23844]
ENSG00000105877	27.1757	28.7749	27.2851	36.8222	37.1306	35.5816	1.05956	0.0430463	0.157624	DNAH11	dynein axonemal heavy chain 11 [Source:HGNC Symbol;Acc:HGNC:2942]
ENSG00000125815	41.3521	46.8866	44.2656	34.5194	36.8301	37.1458	4.1794	0.00458831	0.0251694	CST8	cystatin 8 [Source:HGNC Symbol;Acc:HGNC:2480]
ENSG00000167759	32.703	34.2739	31.0499	39.4827	36.7175	33.8542	2.34102	0.0381983	0.143432	KLK13	kallikrein related peptidase 13 [Source:HGNC Symbol;Acc:HGNC:6361]
ENSG00000164893	39.8168	41.6786	42.1891	38.3872	36.6674	36.0032	2.10708	0.0234184	0.0979434	SLC7A13	solute carrier family 7 member 13 [Source:HGNC Symbol;Acc:HGNC:23092]
ENSG00000074706	50.1548	54.2185	52.455	34.9889	36.5797	32.1404	1.19358	0.00130341	0.00845434	IPCEF1	interaction protein for cytohesin exchange factors 1 [Source:HGNC Symbol;Acc:HGNC:21204]
ENSG00000101846	51.1102	49.2723	47.4094	38.0742	36.5547	34.8879	-1.06274	7.0676e-08	1.15039e-06	STS	steroid sulfatase [Source:HGNC Symbol;Acc:HGNC:11425]
ENSG00000255420	32.9589	41.9113	37.6092	37.1799	36.5422	36.2889	3.96298	0.0123797	0.058442	CASC23	cancer susceptibility 23 (non-protein coding) [Source:HGNC Symbol;Acc:HGNC:50865]
ENSG00000105997	45.3782	48.9523	43.237	34.117	36.5422	32.5756	1.45047	3.47795e-43	1.12614e-40	HOXA3	homeobox A3 [Source:HGNC Symbol;Acc:HGNC:5104]
ENSG00000215417	34.1872	35.5832	35.8045	38.4096	36.3544	37.3226	1.70411	7.67696e-17	3.98291e-15	MIR17HG	miR-17-92a-1 cluster host gene [Source:HGNC Symbol;Acc:HGNC:23564]
ENSG00000261317	37.2749	35.5686	35.2029	38.3425	36.2167	34.5207	1.76292	0.0309763	0.121998	AC092143.3
ENSG00000074181	53.6861	51.3235	55.4824	36.9564	36.2042	35.3776	1.31935	5.68616e-40	1.61101e-37	NOTCH3	notch 3 [Source:HGNC Symbol;Acc:HGNC:7883]
ENSG00000104177	23.9344	26.1418	25.9655	33.178	35.9914	34.1262	2.05042	0.00251434	0.0149823	MYEF2	myelin expression factor 2 [Source:HGNC Symbol;Acc:HGNC:17940]
ENSG00000229677	42.0004	37.9253	35.591	40.0864	35.7785	33.3373	-1.57795	0.0256478	0.105015	AC018644.1
ENSG00000134533	30.6217	28.0767	29.5363	32.3731	35.7785	38.3971	2.31585	0.0129689	0.0607488	RERG	RAS like estrogen regulated growth inhibitor [Source:HGNC Symbol;Acc:HGNC:15980]
ENSG00000170703	41.6763	39.8892	35.8239	36.8446	35.766	32.29	1.8369	4.45173e-09	8.75024e-08	TTLL6	tubulin tyrosine ligase like 6 [Source:HGNC Symbol;Acc:HGNC:26664]
ENSG00000086967	15.6094	19.1154	19.5615	26.1131	35.4656	38.6419	1.1329	0.0160044	0.0721221	MYBPC2	myosin binding protein C, fast type [Source:HGNC Symbol;Acc:HGNC:7550]
ENSG00000132517	43.3822	43.9334	38.1138	35.4808	35.2402	33.5686	1.66314	1.19375e-06	1.54668e-05	SLC52A1	solute carrier family 52 member 1 [Source:HGNC Symbol;Acc:HGNC:30225]
ENSG00000101331	44.7299	46.2028	44.906	33.2674	35.2027	30.685	1.78642	0.00502012	0.027148	CCM2L	CCM2 like scaffolding protein [Source:HGNC Symbol;Acc:HGNC:16153]
ENSG00000115641	42.171	45.8537	47.3124	37.4706	35.1276	34.6839	1.28711	3.21569e-56	2.01064e-53	FHL2	four and a half LIM domains 2 [Source:HGNC Symbol;Acc:HGNC:3703]
ENSG00000131015	43.5869	44.7917	40.1126	38.1413	34.9773	32.6709	-2.0204	3.02971e-16	1.47085e-14	ULBP2	UL16 binding protein 2 [Source:HGNC Symbol;Acc:HGNC:14894]
ENSG00000112183	54.0615	53.2147	55.6182	44.8932	34.7395	42.8584	2.44314	4.90485e-138	1.97638e-134	RBM24	RNA binding motif protein 24 [Source:HGNC Symbol;Acc:HGNC:21539]
ENSG00000171786	38.7079	42.8424	40.6754	33.178	34.4766	41.0766	1.54101	0.0110725	0.0531494	NHLH1	nescient helix-loop-helix 1 [Source:HGNC Symbol;Acc:HGNC:7817]
ENSG00000252577	31.27	33.7793	34.2132	29.9809	34.2638	32.4124	-1.84139	0.0293495	0.117014	SCARNA20	small Cajal body-specific RNA 20 [Source:HGNC Symbol;Acc:HGNC:32578]
ENSG00000235020	36.4731	36.6015	35.8821	35.5031	34.2638	35.3504	2.30916	0.00821862	0.0412695	AL390783.1
ENSG00000187323	32.3959	32.2227	27.9838	31.7471	33.8381	36.112	1.91291	0.0452523	0.163801	DCC	DCC netrin 1 receptor [Source:HGNC Symbol;Acc:HGNC:2701]
ENSG00000188993	35.1596	35.234	33.9997	33.0215	33.738	29.0665	-1.71963	0.000135159	0.0011354	LRRC66	leucine rich repeat containing 66 [Source:HGNC Symbol;Acc:HGNC:34299]
ENSG00000243574	34.5113	38.5363	36.3478	37.4929	33.6754	34.4663	-4.06531	0.00501909	0.027148	AC006148.2
ENSG00000113070	20.8126	26.4473	27.0911	33.2004	33.6128	34.303	1.79128	3.62103e-55	2.15273e-52	HBEGF	heparin binding EGF like growth factor [Source:HGNC Symbol;Acc:HGNC:3059]
ENSG00000108691	54.4709	50.698	46.4391	42.0091	33.2623	35.0783	1.1945	2.80367e-12	8.78783e-11	CCL2	C-C motif chemokine ligand 2 [Source:HGNC Symbol;Acc:HGNC:10618]
ENSG00000109458	38.1961	42.7551	43.14	28.7289	33.1371	31.6371	-1.02351	3.42604e-17	1.85441e-15	GAB1	GRB2 associated binding protein 1 [Source:HGNC Symbol;Acc:HGNC:4066]
ENSG00000173702	29.4788	29.546	25.9655	33.4463	32.8366	28.9032	1.40279	0.0298841	0.118481	MUC13	mucin 13, cell surface associated [Source:HGNC Symbol;Acc:HGNC:7511]
ENSG00000174007	39.4415	37.387	35.688	36.2186	32.7866	32.8341	-1.02144	3.61447e-12	1.11084e-10	CEP19	centrosomal protein 19 [Source:HGNC Symbol;Acc:HGNC:28209]
ENSG00000161149	41.8469	37.227	37.6675	38.0742	32.6989	30.4674	-1.56045	0.0156717	0.0708824	TUBA3FP	tubulin alpha 3f pseudogene [Source:HGNC Symbol;Acc:HGNC:24067]
ENSG00000213938	30.0247	27.2911	30.623	31.2776	32.6614	30.141	-1.39638	0.00182884	0.0114094	SEPHS1P6	selenophosphate synthetase 1 pseudogene 6 [Source:HGNC Symbol;Acc:HGNC:42168]
ENSG00000131096	41.8981	42.566	38.2691	37.1799	32.4736	29.7465	2.28436	0.00761142	0.038693	PYY	peptide YY [Source:HGNC Symbol;Acc:HGNC:9748]
ENSG00000034152	15.0294	15.0567	14.5547	31.5906	32.3359	26.2101	2.25592	1.99119e-151	1.03158e-147	MAP2K3	mitogen-activated protein kinase kinase 3 [Source:HGNC Symbol;Acc:HGNC:6843]
ENSG00000092607	43.7405	43.3079	43.1594	31.3	32.2483	29.1617	1.29744	0.000407995	0.00303195	TBX15	T-box 15 [Source:HGNC Symbol;Acc:HGNC:11594]
ENSG00000113946	25.3333	25.6618	25.7715	35.5479	32.1481	31.2019	1.33074	2.51865e-06	3.07434e-05	CLDN16	claudin 16 [Source:HGNC Symbol;Acc:HGNC:2037]
ENSG00000102554	45.8217	45.3445	38.7348	31.4565	32.0229	29.9233	2.07563	2.48227e-45	8.5733e-43	KLF5	Kruppel like factor 5 [Source:HGNC Symbol;Acc:HGNC:6349]
ENSG00000187801	29.7858	32.0918	28.236	36.1291	31.9728	30.9571	1.05987	1.4143e-26	1.83177e-24	ZFP69B	ZFP69 zinc finger protein B [Source:HGNC Symbol;Acc:HGNC:28053]
ENSG00000232202	32.6177	34.6958	30.9917	32.4402	31.7976	29.7737	-1.76941	0.0134556	0.062632	AC098824.1
ENSG00000133246	25.7086	26.6219	26.7806	30.4504	31.4846	32.3852	1.95252	0.000705087	0.00491352	PRAM1	PML-RARA regulated adaptor molecule 1 [Source:HGNC Symbol;Acc:HGNC:30091]
ENSG00000145526	23.1326	23.3633	23.074	23.6986	31.0965	28.7128	2.27416	9.7778e-23	9.28251e-21	CDH18	cadherin 18 [Source:HGNC Symbol;Acc:HGNC:1757]
ENSG00000254876	32.2765	33.0083	31.3022	34.4971	31.0339	28.9168	-1.26557	5.77057e-10	1.31368e-08	AL590705.5
ENSG00000163359	38.5715	35.1031	34.7565	34.3853	30.9338	30.3178	1.04783	0.0320528	0.125556	COL6A3	collagen type VI alpha 3 chain [Source:HGNC Symbol;Acc:HGNC:2213]
ENSG00000170775	33.9995	34.9431	31.5545	29.5561	30.9213	30.005	1.01648	6.04887e-29	9.02725e-27	GPR37	G protein-coupled receptor 37 [Source:HGNC Symbol;Acc:HGNC:4494]
ENSG00000140534	25.3504	24.8908	21.7932	24.4587	30.746	35.5952	-1.06449	8.71519e-30	1.4047e-27	TICRR	TOPBP1 interacting checkpoint and replication regulator [Source:HGNC Symbol;Acc:HGNC:28704]
ENSG00000230495	31.1676	27.6693	30.7783	33.3345	30.5833	30.3858	5.16017	0.0195358	0.0844819	AL132765.1
ENSG00000197099	36.4902	35.0595	33.1652	36.0174	30.5833	29.0801	1.3473	0.0418316	0.154232	AC068631.1
ENSG00000265746	32.8395	31.8881	30.4484	34.6983	30.4831	29.7465	3.43073	0.0451933	0.163664	KYNUP2	kynureninase pseudogene 2 [Source:HGNC Symbol;Acc:HGNC:39200]
ENSG00000258813	29.5982	27.8148	31.2246	27.4993	30.4456	32.0996	1.54247	0.00231438	0.0139722	AL442663.3
ENSG00000188038	29.9735	26.5783	27.6345	32.6414	30.408	29.1073	-5.1988	0.0195358	0.0844819	NRN1L	neuritin 1 like [Source:HGNC Symbol;Acc:HGNC:29811]
ENSG00000133055	33.3171	35.5977	34.6789	29.3773	30.3204	25.5845	-4.64453	0.0470652	0.167768	MYBPH	myosin binding protein H [Source:HGNC Symbol;Acc:HGNC:7552]
ENSG00000115896	37.8379	39.6274	37.3376	31.8589	30.2828	29.2433	1.13096	0.0137498	0.0637643	PLCL1	phospholipase C like 1 [Source:HGNC Symbol;Acc:HGNC:9063]
ENSG00000132207	38.4862	38.5072	37.1241	26.5603	30.1827	34.9423	-4.72946	0.0325678	0.127134	SLX1A	SLX1 homolog A, structure-specific endonuclease subunit [Source:HGNC Symbol;Acc:HGNC:20922]
ENSG00000089902	41.5057	44.9663	44.3626	32.0601	30.1326	26.795	1.04721	2.55688e-36	6.10035e-34	RCOR1	REST corepressor 1 [Source:HGNC Symbol;Acc:HGNC:17441]
ENSG00000231062	29.7858	30.7388	31.147	28.5724	30.1201	28.876	-4.71079	0.0470652	0.167768	AC103563.2
ENSG00000174827	28.967	34.3466	32.9712	23.7209	29.9949	30.8074	1.62339	8.98375e-32	1.61285e-29	PDZK1	PDZ domain containing 1 [Source:HGNC Symbol;Acc:HGNC:8821]
ENSG00000099992	43.3993	42.4641	38.1332	29.6679	29.9323	26.7542	1.08072	1.83882e-21	1.52597e-19	TBC1D10A	TBC1 domain family member 10A [Source:HGNC Symbol;Acc:HGNC:23609]
ENSG00000125823	56.2962	44.8499	38.8512	40.8912	29.8071	29.8145	3.67915	0.00106408	0.00706755	CSTL1	cystatin like 1 [Source:HGNC Symbol;Acc:HGNC:15958]
ENSG00000259083	31.833	31.088	29.7497	30.4281	29.2688	31.6779	2.05992	0.0447954	0.162564	AL132639.4
ENSG00000251066	28.7793	29.415	28.6242	31.2553	29.2062	28.7672	-1.44954	0.000537604	0.00387675	AC026700.1
ENSG00000255650	24.9068	29.0077	30.002	24.5481	29.1561	28.1824	-1.17646	0.00815301	0.0410082	FAM222A-AS1	FAM222A antisense RNA 1 [Source:HGNC Symbol;Acc:HGNC:28223]
ENSG00000172530	24.088	22.2868	22.2395	24.0116	28.8682	24.5371	-1.58082	5.15069e-25	5.8739e-23	BANP	BTG3 associated nuclear protein [Source:HGNC Symbol;Acc:HGNC:13450]
ENSG00000173908	24.8215	26.8983	25.3639	28.7736	28.8181	27.6927	4.76756	0.0281467	0.113239	KRT28	keratin 28 [Source:HGNC Symbol;Acc:HGNC:30842]
ENSG00000090565	39.0491	47.6576	46.8272	31.2106	28.7305	29.4065	-1.34963	2.49186e-07	3.67197e-06	RAB11FIP3	RAB11 family interacting protein 3 [Source:HGNC Symbol;Acc:HGNC:17224]
ENSG00000173988	28.9158	33.8375	34.9312	30.361	28.5678	28.4952	4.87325	0.0369432	0.139557	LRRC63	leucine rich repeat containing 63 [Source:HGNC Symbol;Acc:HGNC:34296]
ENSG00000188050	29.1376	25.5018	21.1334	31.0988	28.4926	25.8157	3.46709	0.00766694	0.0389209	RNF133	ring finger protein 133 [Source:HGNC Symbol;Acc:HGNC:21154]
ENSG00000065600	46.9477	52.0655	45.624	31.8366	28.1421	28.0735	-1.02666	5.59145e-26	6.92062e-24	TMEM206	transmembrane protein 206 [Source:HGNC Symbol;Acc:HGNC:25593]
ENSG00000102760	13.4087	17.2097	19.5421	24.3246	28.067	28.9848	1.67142	0.0111794	0.0535774	RGCC	regulator of cell cycle [Source:HGNC Symbol;Acc:HGNC:20369]
ENSG00000256512	27.4828	25.5018	29.6139	25.5095	28.0294	27.3527	3.02316	0.0275275	0.111179	AC009511.1
ENSG00000141946	25.231	24.2652	21.8126	30.7187	27.9043	26.5094	1.52817	0.000587425	0.00418443	ZIM3	zinc finger imprinted 3 [Source:HGNC Symbol;Acc:HGNC:16366]
ENSG00000168843	23.8662	25.2544	25.3445	26.5156	27.8542	28.74	1.41377	0.00668406	0.0346678	FSTL5	follistatin like 5 [Source:HGNC Symbol;Acc:HGNC:21386]
ENSG00000065609	40.448	43.2642	43.2759	26.7615	27.7165	24.6188	1.24793	0.024832	0.102298	SNAP91	synaptosome associated protein 91 [Source:HGNC Symbol;Acc:HGNC:14986]
ENSG00000178201	26.4934	31.088	27.9061	22.7819	27.5663	25.7885	-1.47056	0.000717426	0.00498514	VN1R1	vomeronasal 1 receptor 1 [Source:HGNC Symbol;Acc:HGNC:13548]
ENSG00000146221	24.378	24.0761	25.3251	27.9017	27.5663	30.0322	1.133	0.0058776	0.0310354	TCTE1	t-complex-associated-testis-expressed 1 [Source:HGNC Symbol;Acc:HGNC:11693]
ENSG00000181544	21.0173	22.7668	23.5397	24.0563	27.5537	23.3402	-1.07711	3.18405e-12	9.90306e-11	FANCB	Fanconi anemia complementation group B [Source:HGNC Symbol;Acc:HGNC:3583]
ENSG00000163016	37.1214	31.4662	31.4963	31.7024	27.5037	27.6791	1.22698	0.0240398	0.0998057	ALMS1P1	ALMS1, centrosome and basal body associated protein pseudogene 1 [Source:HGNC Symbol;Acc:HGNC:29586]
ENSG00000099251	19.7549	19.5664	17.9702	29.6679	27.2908	26.9854	-1.9179	5.63365e-19	3.66794e-17	HSD17B7P2	hydroxysteroid 17-beta dehydrogenase 7 pseudogene 2 [Source:HGNC Symbol;Acc:HGNC:28120]
ENSG00000244491	29.3252	27.4948	29.3228	29.2431	27.078	26.9174	-5.18677	0.0195358	0.0844819	AL021707.5
ENSG00000233693	28.7111	27.3929	30.4484	26.9404	26.9153	29.0256	1.83641	0.0433251	0.158418	AL357568.1
ENSG00000152954	26.4251	29.0222	30.3319	23.8998	26.8902	22.3337	-5.63157	0.00186163	0.0115841	NRSN1	neurensin 1 [Source:HGNC Symbol;Acc:HGNC:17881]
ENSG00000197653	24.4121	31.3498	29.5557	26.7391	26.6649	23.8707	1.16775	0.0116061	0.0552937	DNAH10	dynein axonemal heavy chain 10 [Source:HGNC Symbol;Acc:HGNC:2941]
ENSG00000233557	23.4909	28.2367	25.1893	28.17	26.6273	25.9109	-5.84426	0.000725858	0.00503505	NFU1P2	NFU1 iron-sulfur cluster scaffold pseudogene 2 [Source:HGNC Symbol;Acc:HGNC:44554]
ENSG00000231560	26.7322	29.1677	27.1493	26.8062	26.4646	26.0605	1.71022	0.0276537	0.111615	CLEC12A-AS1	CLEC12A antisense RNA 1 [Source:HGNC Symbol;Acc:HGNC:53407]
ENSG00000131153	31.8159	32.7319	28.76	26.3591	26.4521	21.9801	-1.22429	4.17877e-45	1.40318e-42	GINS2	GINS complex subunit 2 [Source:HGNC Symbol;Acc:HGNC:24575]
ENSG00000077935	41.301	40.7475	38.5213	28.0806	26.402	23.5306	1.16396	0.00287573	0.016839	SMC1B	structural maintenance of chromosomes 1B [Source:HGNC Symbol;Acc:HGNC:11112]
ENSG00000111732	33.0271	34.783	32.9323	27.0074	26.064	25.4212	2.61333	0.000118502	0.00100998	AICDA	activation induced cytidine deaminase [Source:HGNC Symbol;Acc:HGNC:13203]
ENSG00000099957	41.8981	38.9436	38.4049	30.0704	25.9513	27.1214	1.68701	0.00549573	0.0293957	P2RX6	purinergic receptor P2X 6 [Source:HGNC Symbol;Acc:HGNC:8538]
ENSG00000010932	13.0164	12.4527	11.5855	28.3936	25.8637	26.2101	3.24344	0.0335281	0.129994	FMO1	flavin containing monooxygenase 1 [Source:HGNC Symbol;Acc:HGNC:3769]
ENSG00000105392	18.7995	18.7517	17.8731	25.6884	25.7886	24.0611	1.2192	0.0480909	0.170709	CRX	cone-rod homeobox [Source:HGNC Symbol;Acc:HGNC:2383]
ENSG00000247228	28.114	29.8805	28.5465	30.1598	25.7761	27.6927	2.49701	0.016503	0.0738592	AC009060.1
ENSG00000213110	25.6745	29.6187	28.8764	28.2147	25.5382	24.1699	2.2242	0.0454486	0.164375	AC019178.1
ENSG00000140379	23.4056	22.5486	21.7738	30.4504	25.5007	25.5709	3.26457	0.00068179	0.00476859	BCL2A1	BCL2 related protein A1 [Source:HGNC Symbol;Acc:HGNC:991]
ENSG00000226582	25.6745	23.5815	21.7544	26.3591	25.4256	23.9659	2.0096	0.011205	0.0536858	UBE2V1P5	ubiquitin conjugating enzyme E2 V1 pseudogene 5 [Source:HGNC Symbol;Acc:HGNC:44888]
ENSG00000228839	30.0758	28.484	27.0717	29.8021	25.2253	25.7205	1.89145	0.0256032	0.104901	PIK3IP1-AS1	PIK3IP1 antisense RNA 1 (head to head) [Source:HGNC Symbol;Acc:HGNC:41072]
ENSG00000233536	26.0327	25.269	23.6562	24.5705	25.2002	21.7624	2.17399	0.0298134	0.118246	AP000943.1
ENSG00000232369	21.0514	27.4802	25.752	21.8876	25.1877	22.973	2.68749	0.043469	0.158816	AL136380.2
ENSG00000168334	29.2058	23.9743	26.8582	22.8266	24.9624	22.5513	6.05408	0.00143834	0.00923571	XIRP1	xin actin binding repeat containing 1 [Source:HGNC Symbol;Acc:HGNC:14301]
ENSG00000105464	16.633	18.4462	18.3583	23.3185	24.8998	25.7205	1.53838	2.46291e-22	2.23853e-20	GRIN2D	glutamate ionotropic receptor NMDA type subunit 2D [Source:HGNC Symbol;Acc:HGNC:4588]
ENSG00000226783	24.2244	25.1235	20.4542	25.2859	24.6619	24.646	-1.28063	0.0256169	0.104924	TLK1P1	tousled like kinase 1 pseudogene 1 [Source:HGNC Symbol;Acc:HGNC:28608]
ENSG00000076826	40.3456	42.3332	37.9003	28.2371	24.4866	24.8772	-1.52422	3.48428e-19	2.30579e-17	CAMSAP3	calmodulin regulated spectrin associated protein family member 3 [Source:HGNC Symbol;Acc:HGNC:29307]
ENSG00000206622	21.5973	21.3266	19.9108	20.3003	24.1236	23.9795	-3.43183	0.0383113	0.143707	SNORA69	small nucleolar RNA, H/ACA box 69 [Source:HGNC Symbol;Acc:HGNC:10226]
ENSG00000075043	13.6135	14.9839	14.7293	23.7656	23.8106	22.0481	1.5178	0.00188275	0.0116874	KCNQ2	potassium voltage-gated channel subfamily Q member 2 [Source:HGNC Symbol;Acc:HGNC:6296]
ENSG00000010319	46.2141	49.927	49.6605	23.4526	23.8106	26.2101	1.48414	0.00445518	0.024558	SEMA3G	semaphorin 3G [Source:HGNC Symbol;Acc:HGNC:30400]
ENSG00000116285	26.0839	28.935	28.3913	19.1824	23.723	19.1101	1.0217	7.45333e-46	2.67619e-43	ERRFI1	ERBB receptor feedback inhibitor 1 [Source:HGNC Symbol;Acc:HGNC:18185]
ENSG00000248124	22.6209	21.5303	21.6379	21.3064	23.6729	23.0818	1.64704	0.0153795	0.0698655	RRN3P1	RRN3 homolog, RNA polymerase I transcription factor pseudogene 1 [Source:HGNC Symbol;Acc:HGNC:30548]
ENSG00000151388	27.0222	27.1456	26.0043	23.3856	23.5728	22.8914	2.07669	0.00950994	0.0467631	ADAMTS12	ADAM metallopeptidase with thrombospondin type 1 motif 12 [Source:HGNC Symbol;Acc:HGNC:14605]
ENSG00000010310	47.6642	46.4356	48.6514	24.9506	23.4226	20.7151	1.65889	2.92675e-33	5.76841e-31	GIPR	gastric inhibitory polypeptide receptor [Source:HGNC Symbol;Acc:HGNC:4271]
ENSG00000138083	48.0053	39.4092	26.0625	33.4463	23.0345	23.3538	4.71577	0.0470652	0.167768	SIX3	SIX homeobox 3 [Source:HGNC Symbol;Acc:HGNC:10889]
ENSG00000131746	20.1643	18.4462	18.0478	23.7433	23.022	22.6329	2.96566	0.0254475	0.104372	TNS4	tensin 4 [Source:HGNC Symbol;Acc:HGNC:24352]
ENSG00000253330	24.3097	24.4398	23.7532	26.1355	22.8842	21.5856	4.03026	1.86561e-09	3.91303e-08	AC024451.2
ENSG00000143772	27.5852	26.2582	26.5671	23.4526	22.7841	22.9866	-1.10458	3.45405e-20	2.53565e-18	ITPKB	inositol-trisphosphate 3-kinase B [Source:HGNC Symbol;Acc:HGNC:6179]
ENSG00000163618	20.0449	20.0319	18.6494	22.223	22.6714	21.8032	1.06216	0.0477949	0.169906	CADPS	calcium dependent secretion activator [Source:HGNC Symbol;Acc:HGNC:1426]
ENSG00000143107	20.4372	19.0427	15.719	26.3591	22.5838	20.2663	2.13026	0.0166726	0.0745262	FNDC7	fibronectin type III domain containing 7 [Source:HGNC Symbol;Acc:HGNC:26668]
ENSG00000115844	28.2334	30.7825	28.4107	23.0949	22.4336	23.109	1.13218	5.07763e-20	3.67546e-18	DLX2	distal-less homeobox 2 [Source:HGNC Symbol;Acc:HGNC:2915]
ENSG00000251284	26.9198	23.4651	21.2886	26.3367	22.3334	20.4295	-5.57924	0.00537176	0.0288133	AC111000.5
ENSG00000188282	21.3755	26.0836	23.5203	20.5015	22.2959	21.3952	3.45876	0.000262185	0.00204564	RUFY4	RUN and FYVE domain containing 4 [Source:HGNC Symbol;Acc:HGNC:24804]
ENSG00000167654	24.5145	26.3891	26.082	24.2351	22.2583	22.0073	3.47386	0.0294695	0.1171	ATCAY	ATCAY, caytaxin [Source:HGNC Symbol;Acc:HGNC:779]
ENSG00000027644	42.9557	42.5078	40.4231	24.9059	22.083	22.6601	4.80201	0.0369432	0.139557	INSRR	insulin receptor related receptor [Source:HGNC Symbol;Acc:HGNC:6093]
ENSG00000046653	39.595	39.9911	38.3467	22.8714	22.0705	24.2515	1.95426	0.0363424	0.138484	GPM6B	glycoprotein M6B [Source:HGNC Symbol;Acc:HGNC:4461]
ENSG00000231162	20.1131	18.7808	19.0181	16.1866	21.9579	24.0747	-1.63849	0.00358049	0.020372	COX11P1	COX11, cytochrome c oxidase copper chaperone pseudogene 1 [Source:HGNC Symbol;Acc:HGNC:2262]
ENSG00000008513	8.44444	7.39013	7.66546	19.7637	21.9453	18.6341	2.79362	1.36622e-212	1.23865e-208	ST3GAL1	ST3 beta-galactoside alpha-2,3-sialyltransferase 1 [Source:HGNC Symbol;Acc:HGNC:10862]
ENSG00000160062	22.1091	18.068	20.5512	25.0624	21.8702	24.1291	1.22403	1.26713e-27	1.73406e-25	ZBTB8A	zinc finger and BTB domain containing 8A [Source:HGNC Symbol;Acc:HGNC:24172]
ENSG00000229918	18.8166	20.5847	23.598	23.2738	21.695	22.0345	4.69197	0.0470652	0.167768	DOCK9-AS1	DOCK9 antisense RNA 1 [Source:HGNC Symbol;Acc:HGNC:40672]
ENSG00000108381	36.4902	45.4609	26.6059	22.7819	21.5948	23.2314	1.69352	0.0155022	0.0702645	ASPA	aspartoacylase [Source:HGNC Symbol;Acc:HGNC:756]
ENSG00000086159	49.0289	40.9657	38.6572	29.3326	21.5322	24.7548	2.03283	9.49336e-05	0.000829383	AQP6	aquaporin 6 [Source:HGNC Symbol;Acc:HGNC:639]
ENSG00000008083	72.2127	62.0887	56.2198	27.3875	21.3319	21.1232	1.22774	1.09369e-34	2.4333e-32	JARID2	jumonji and AT-rich interaction domain containing 2 [Source:HGNC Symbol;Acc:HGNC:6196]
ENSG00000258011	19.9425	21.5448	18.2807	21.1722	21.2568	18.6477	-1.59467	0.0149075	0.0681035	AC144548.1
ENSG00000177369	28.7793	23.6833	23.9667	25.7107	21.2067	19.831	1.48767	0.0182524	0.0801844	FLJ40194	uncharacterized FLJ40194 [Source:NCBI gene;Acc:124871]
ENSG00000065534	33.0954	34.0993	33.4175	21.6641	21.0315	19.5862	1.06569	0.0164514	0.0736554	MYLK	myosin light chain kinase [Source:HGNC Symbol;Acc:HGNC:7590]
ENSG00000070444	12.5728	10.9543	12.1483	20.9039	20.8938	19.219	2.19705	1.17864e-123	3.0531e-120	MNT	MAX network transcriptional repressor [Source:HGNC Symbol;Acc:HGNC:7188]
ENSG00000165092	22.6038	24.2652	24.2772	20.0991	20.8687	21.8985	2.79699	0.0175422	0.0776858	ALDH1A1	aldehyde dehydrogenase 1 family member A1 [Source:HGNC Symbol;Acc:HGNC:402]
ENSG00000126464	17.2983	17.3261	17.9507	23.8551	20.7185	21.4904	-1.45105	6.13842e-33	1.1841e-30	PRR12	proline rich 12 [Source:HGNC Symbol;Acc:HGNC:29217]
ENSG00000112658	30.1611	27.4657	25.2863	21.8429	20.7185	19.2462	1.2925	2.38833e-66	2.16532e-63	SRF	serum response factor [Source:HGNC Symbol;Acc:HGNC:11291]
ENSG00000164749	14.1252	15.9295	16.1654	15.4264	20.5933	18.6069	-1.32948	7.76998e-14	2.93519e-12	HNF4G	hepatocyte nuclear factor 4 gamma [Source:HGNC Symbol;Acc:HGNC:5026]
ENSG00000206885	21.0173	21.9522	20.2407	20.5015	20.2804	17.2875	1.41102	0.000126567	0.00107066	SNORA75	small nucleolar RNA, H/ACA box 75 [Source:HGNC Symbol;Acc:HGNC:32661]
ENSG00000259010	16.0188	20.8175	20.0078	16.9244	20.1927	18.5253	-1.42488	0.00431941	0.0239077	AL049869.1
ENSG00000260633	21.6143	21.4575	19.2898	22.8714	20.1677	20.1983	1.59802	8.35503e-05	0.000740457	AC010207.1
ENSG00000118523	12.5216	14.6493	15.4473	17.3268	20.1176	20.8239	1.92703	1.76251e-73	2.06185e-70	CTGF	connective tissue growth factor [Source:HGNC Symbol;Acc:HGNC:2500]
ENSG00000137266	22.9791	24.1488	23.4039	19.4731	20.0675	19.8174	1.37544	0.00557921	0.0297195	SLC22A23	solute carrier family 22 member 23 [Source:HGNC Symbol;Acc:HGNC:21106]
ENSG00000089163	29.274	30.2879	27.4404	20.1885	19.9799	18.3349	-1.37786	1.1586e-05	0.000123542	SIRT4	sirtuin 4 [Source:HGNC Symbol;Acc:HGNC:14932]
ENSG00000056998	33.7777	36.2233	30.6812	19.1377	19.8672	18.294	4.85132	0.0369432	0.139557	GYG2	glycogenin 2 [Source:HGNC Symbol;Acc:HGNC:4700]
ENSG00000258705	18.5095	20.992	19.5227	19.9202	19.5543	18.5525	2.97798	0.0196196	0.084814	AC245505.2
ENSG00000262831	23.1668	20.6283	19.4256	22.223	19.5167	20.9599	2.14888	0.0399605	0.148465	AC145207.3
ENSG00000104953	25.5892	24.9053	26.5283	18.8918	19.5042	17.1107	1.18305	1.44259e-08	2.60276e-07	TLE6	transducin like enhancer of split 6 [Source:HGNC Symbol;Acc:HGNC:30788]
ENSG00000103034	24.5827	27.9748	26.7806	18.4223	19.5042	18.5797	1.14611	0.00798486	0.0402966	NDRG4	NDRG family member 4 [Source:HGNC Symbol;Acc:HGNC:14466]
ENSG00000023839	38.3497	40.0638	36.1926	21.5746	19.4541	18.09	-1.02111	0.00153956	0.00980619	ABCC2	ATP binding cassette subfamily C member 2 [Source:HGNC Symbol;Acc:HGNC:53]
ENSG00000186335	23.9856	21.7049	22.5888	20.9934	19.4166	21.5856	1.39011	0.0281703	0.113294	SLC36A2	solute carrier family 36 member 2 [Source:HGNC Symbol;Acc:HGNC:18762]
ENSG00000039068	37.0702	33.9975	33.728	20.0544	19.3414	17.3827	1.43199	0.00515876	0.0278148	CDH1	cadherin 1 [Source:HGNC Symbol;Acc:HGNC:1748]
ENSG00000198440	16.8889	20.4829	19.2316	13.8614	19.2914	17.0427	1.67934	0.0380378	0.142962	ZNF583	zinc finger protein 583 [Source:HGNC Symbol;Acc:HGNC:26427]
ENSG00000226553	16.7183	19.6391	19.4644	18.3105	19.2163	22.6601	-3.95753	0.0151709	0.0690282	AC018735.1
ENSG00000164442	20.8296	22.0249	20.9587	17.528	19.1036	19.4502	2.36389	1.29989e-131	4.28549e-128	CITED2	Cbp/p300 interacting transactivator with Glu/Asp rich carboxy-terminal domain 2 [Source:HGNC Symbol;Acc:HGNC:1987]
ENSG00000197882	17.2471	23.2469	22.6082	15.8959	19.041	20.7559	2.10578	0.00724996	0.0371323	OR7E13P	olfactory receptor family 7 subfamily E member 13 pseudogene [Source:HGNC Symbol;Acc:HGNC:8384]
ENSG00000106366	30.1441	30.2879	22.5694	19.2942	18.6654	18.1308	1.43968	3.44951e-57	2.23387e-54	SERPINE1	serpin family E member 1 [Source:HGNC Symbol;Acc:HGNC:8583]
ENSG00000258620	20.3178	17.9225	18.4941	18.3776	18.6404	18.7157	-4.82673	0.0369432	0.139557	AL135838.1
ENSG00000070808	11.9246	9.71772	11.9348	23.4079	18.5778	23.1906	1.57592	0.00407625	0.0227283	CAMK2A	calcium/calmodulin dependent protein kinase II alpha [Source:HGNC Symbol;Acc:HGNC:1460]
ENSG00000234716	18.8166	18.2862	14.8652	16.0524	18.5653	20.4703	1.64284	0.0225686	0.095069	AC092447.6
ENSG00000261602	21.1196	19.0136	18.2807	19.5625	18.4151	19.8582	-2.5191	0.0488492	0.172915	AC092115.2
ENSG00000043591	33.7266	31.1898	29.8468	15.7394	18.4025	16.077	1.50851	0.0272685	0.110404	ADRB1	adrenoceptor beta 1 [Source:HGNC Symbol;Acc:HGNC:285]
ENSG00000158806	15.3535	16.4969	16.6893	19.1154	18.39	18.4573	-5.1706	0.0133731	0.0623524	NPM2	nucleophosmin/nucleoplasmin 2 [Source:HGNC Symbol;Acc:HGNC:7930]
ENSG00000006327	39.5609	44.9808	42.5384	18.3999	18.3274	18.09	1.06944	3.69518e-30	6.0363e-28	TNFRSF12A	TNF receptor superfamily member 12A [Source:HGNC Symbol;Acc:HGNC:18152]
ENSG00000135374	25.8451	22.7814	21.6961	21.0157	18.2899	15.9682	1.29364	0.019277	0.0839035	ELF5	E74 like ETS transcription factor 5 [Source:HGNC Symbol;Acc:HGNC:3320]
ENSG00000100234	28.9499	25.4436	29.284	20.1661	18.2523	18.1036	1.84933	0.0234719	0.0980995	TIMP3	TIMP metallopeptidase inhibitor 3 [Source:HGNC Symbol;Acc:HGNC:11822]
ENSG00000137801	14.7223	16.4532	15.8355	20.2332	18.2148	18.6613	1.20158	2.04387e-52	1.00163e-49	THBS1	thrombospondin 1 [Source:HGNC Symbol;Acc:HGNC:11785]
ENSG00000231977	15.7459	17.1224	15.1951	16.0524	18.1522	16.5395	-3.17152	0.0214899	0.0914384	AL096828.1
ENSG00000159224	14.9612	14.3147	15.525	18.5117	17.714	16.0226	4.71577	0.0470652	0.167768	GIP	gastric inhibitory polypeptide [Source:HGNC Symbol;Acc:HGNC:4270]
ENSG00000231527	17.0424	18.4462	16.9222	15.1581	17.6264	16.7707	1.24902	0.0463518	0.166943	CR769775.1
ENSG00000115648	21.5802	25.8654	25.8491	19.719	17.5012	17.0019	2.26505	0.00408595	0.0227684	MLPH	melanophilin [Source:HGNC Symbol;Acc:HGNC:29643]
ENSG00000105695	28.2675	23.1596	23.5203	18.2211	17.4636	14.608	2.22656	0.0355385	0.135998	MAG	myelin associated glycoprotein [Source:HGNC Symbol;Acc:HGNC:6783]
ENSG00000261126	18.5607	17.4424	16.9998	19.7861	17.4261	16.4986	-1.01934	0.000662114	0.004648	RBFADN	RBFA downstream neighbor (non-protein coding) [Source:HGNC Symbol;Acc:HGNC:48591]
ENSG00000100968	28.3017	27.5966	28.2943	21.4629	17.3635	16.281	1.74152	3.80344e-12	1.16398e-10	NFATC4	nuclear factor of activated T-cells 4 [Source:HGNC Symbol;Acc:HGNC:7778]
ENSG00000119508	25.5039	24.6434	22.0261	20.3674	17.2759	16.4714	5.96897	0	0	NR4A3	nuclear receptor subfamily 4 group A member 3 [Source:HGNC Symbol;Acc:HGNC:7982]
ENSG00000121904	22.6379	21.894	19.9108	17.3044	17.2383	15.3289	1.26386	0.0122775	0.0580198	CSMD2	CUB and Sushi multiple domains 2 [Source:HGNC Symbol;Acc:HGNC:19290]
ENSG00000265073	14.7564	19.0136	17.2133	16.9691	17.0255	17.3147	2.04221	0.00969375	0.0475316	AC010761.2
ENSG00000139112	19.3625	20.8466	19.8914	17.0138	16.8627	16.6347	1.30971	3.81638e-64	3.29527e-61	GABARAPL1	GABA type A receptor associated protein like 1 [Source:HGNC Symbol;Acc:HGNC:4068]
ENSG00000104804	20.2837	26.4328	24.8982	15.6724	16.7626	15.6418	3.44366	0.0230136	0.0965846	TULP2	tubby like protein 2 [Source:HGNC Symbol;Acc:HGNC:12424]
ENSG00000019102	34.3748	31.8299	29.3034	14.0403	16.5873	14.7441	1.71119	0.000142808	0.00119366	VSIG2	V-set and immunoglobulin domain containing 2 [Source:HGNC Symbol;Acc:HGNC:17149]
ENSG00000161594	12.1975	12.8745	11.372	11.5139	16.5748	17.0563	-1.58662	0.0419266	0.154425	KLHL10	kelch like family member 10 [Source:HGNC Symbol;Acc:HGNC:18829]
ENSG00000229204	16.8548	18.8681	18.0672	16.276	16.5247	17.8316	-1.73965	3.97144e-06	4.67308e-05	PTGES3P3	prostaglandin E synthase 3 pseudogene 3 [Source:HGNC Symbol;Acc:HGNC:43823]
ENSG00000231616	16.7012	19.4064	18.8434	18.3776	16.5122	17.1515	5.48441	0.0114297	0.0545534	AL354733.2
ENSG00000177791	18.373	15.0712	10.8287	18.5564	16.3369	18.294	2.45213	0.0169647	0.075636	MYOZ1	myozenin 1 [Source:HGNC Symbol;Acc:HGNC:13752]
ENSG00000132330	12.4193	15.0567	12.7693	17.4162	16.2618	17.3419	-1.24061	2.12493e-16	1.05562e-14	SCLY	selenocysteine lyase [Source:HGNC Symbol;Acc:HGNC:18161]
ENSG00000122367	22.7403	21.7485	23.0546	18.9812	16.2368	17.6412	3.93686	0.000198916	0.00159771	LDB3	LIM domain binding 3 [Source:HGNC Symbol;Acc:HGNC:15710]
ENSG00000117616	25.5551	21.0066	19.348	16.6337	16.2243	12.0237	-1.07802	8.89054e-36	2.06677e-33	RSRP1	arginine and serine rich protein 1 [Source:HGNC Symbol;Acc:HGNC:25234]
ENSG00000136250	22.945	22.3304	20.4153	20.1214	16.1492	16.2946	2.64007	1.03506e-06	1.35707e-05	AOAH	acyloxyacyl hydrolase [Source:HGNC Symbol;Acc:HGNC:548]
ENSG00000105289	21.5802	23.4215	21.6573	16.4996	16.0741	15.8866	1.71271	2.97274e-11	8.05728e-10	TJP3	tight junction protein 3 [Source:HGNC Symbol;Acc:HGNC:11829]
ENSG00000143367	19.8572	19.9155	18.1448	17.6398	15.8487	14.5264	1.713	7.70589e-71	8.46831e-68	TUFT1	tuftelin 1 [Source:HGNC Symbol;Acc:HGNC:12422]
ENSG00000070190	26.6469	27.6402	26.703	17.8857	15.8487	15.737	1.46673	0.0300809	0.119144	DAPP1	dual adaptor of phosphotyrosine and 3-phosphoinositides 1 [Source:HGNC Symbol;Acc:HGNC:16500]
ENSG00000127129	20.4031	20.8466	21.0946	17.6621	15.8112	16.6075	3.57479	1.6606e-06	2.09612e-05	EDN2	endothelin 2 [Source:HGNC Symbol;Acc:HGNC:3177]
ENSG00000111783	23.9174	22.0394	22.0455	18.5117	15.7611	13.9824	1.92356	0.0274826	0.111061	RFX4	regulatory factor X4 [Source:HGNC Symbol;Acc:HGNC:9985]
ENSG00000258766	14.347	17.4715	16.34	17.8634	15.711	15.6281	5.05795	0.0238454	0.0991122	DIO2-AS1	DIO2 antisense RNA 1 [Source:HGNC Symbol;Acc:HGNC:44153]
ENSG00000135298	21.6143	22.2431	20.687	19.7861	15.6609	16.0498	1.67125	3.2543e-18	1.98015e-16	ADGRB3	adhesion G protein-coupled receptor B3 [Source:HGNC Symbol;Acc:HGNC:945]
ENSG00000139737	11.2422	13.18	12.5558	13.3025	15.5107	19.0421	-1.1662	1.04082e-14	4.32363e-13	SLAIN1	SLAIN motif family member 1 [Source:HGNC Symbol;Acc:HGNC:26387]
ENSG00000155093	18.1683	19.3918	19.0569	18.1764	15.4982	13.0575	-1.3897	0.0098213	0.0480531	PTPRN2	protein tyrosine phosphatase, receptor type N2 [Source:HGNC Symbol;Acc:HGNC:9677]
ENSG00000133067	11.4128	12.1326	12.3618	13.9956	15.4982	15.0569	-1.26438	0.00103995	0.00692506	LGR6	leucine rich repeat containing G protein-coupled receptor 6 [Source:HGNC Symbol;Acc:HGNC:19719]
ENSG00000229798	20.7102	17.9371	15.622	19.7861	15.4732	14.8121	-3.62925	0.0332896	0.129242	KRT18P26	keratin 18 pseudogene 26 [Source:HGNC Symbol;Acc:HGNC:33395]
ENSG00000064300	27.9946	26.4328	27.8285	16.5443	15.4231	13.0167	1.29699	2.72326e-05	0.000268898	NGFR	nerve growth factor receptor [Source:HGNC Symbol;Acc:HGNC:7809]
ENSG00000187554	14.3811	14.9985	13.8366	16.5219	15.398	15.7778	1.75889	0.00802979	0.0404726	TLR5	toll like receptor 5 [Source:HGNC Symbol;Acc:HGNC:11851]
ENSG00000122986	12.7775	12.1617	12.1095	15.6053	15.1477	16.8795	3.64365	0.0010072	0.00673791	HVCN1	hydrogen voltage gated channel 1 [Source:HGNC Symbol;Acc:HGNC:28240]
ENSG00000258820	16.1041	16.0459	16.864	17.2374	14.8723	17.8588	1.52947	0.0178055	0.0786214	AF111167.1
ENSG00000163705	14.8247	16.4969	16.6893	13.7944	14.8222	12.6494	2.96666	0.00637106	0.0332489	FANCD2OS	FANCD2 opposite strand [Source:HGNC Symbol;Acc:HGNC:28623]
ENSG00000226312	21.0514	18.7954	11.7602	15.4264	14.7971	15.7642	1.13556	3.92377e-05	0.000375252	CFLAR-AS1	CFLAR antisense RNA 1 [Source:HGNC Symbol;Acc:HGNC:14437]
ENSG00000055813	25.0262	25.1817	25.5968	15.2252	14.7971	14.0096	1.6764	2.86584e-07	4.17304e-06	CCDC85A	coiled-coil domain containing 85A [Source:HGNC Symbol;Acc:HGNC:29400]
ENSG00000105639	22.0579	20.0173	18.9793	14.6663	14.7721	13.8463	1.52687	9.51965e-08	1.5195e-06	JAK3	Janus kinase 3 [Source:HGNC Symbol;Acc:HGNC:6193]
ENSG00000260377	16.2406	16.2932	14.0889	16.8573	14.6845	14.4312	1.30607	0.0290161	0.115952	AC083801.2
ENSG00000256371	16.1383	15.0857	14.3412	16.4772	14.672	15.4921	1.50815	0.0363549	0.138512	LRRC34P1	leucine rich repeat containing 34 pseudogene 1 [Source:HGNC Symbol;Acc:HGNC:49887]
ENSG00000254450	14.7735	14.5038	15.3697	16.5443	14.6344	14.7304	2.65141	0.0412059	0.1523	ALG9-IT1	ALG9 intronic transcript 1 [Source:HGNC Symbol;Acc:HGNC:41409]
ENSG00000264235	15.5753	15.2749	13.8754	14.9793	14.6094	14.8529	1.10462	0.0315499	0.123947	AP005329.1
ENSG00000264812	14.2788	16.5405	14.7293	15.7171	14.5468	15.6009	1.76278	0.00865868	0.0431032	AC132938.2
ENSG00000258602	14.7053	14.1693	14.5935	13.1013	14.5343	16.7027	2.21688	0.00609011	0.0320084	LINC01629	long intergenic non-protein coding RNA 1629 [Source:HGNC Symbol;Acc:HGNC:52260]
ENSG00000243926	12.6752	14.0092	14.5741	12.5424	14.5092	12.3094	1.02152	0.00152972	0.00975301	TIPARP-AS1	TIPARP antisense RNA 1 [Source:HGNC Symbol;Acc:HGNC:41028]
ENSG00000117586	16.7865	18.5335	17.2715	12.6541	14.5092	11.9149	1.22702	5.79986e-05	0.000533025	TNFSF4	TNF superfamily member 4 [Source:HGNC Symbol;Acc:HGNC:11934]
ENSG00000102385	19.3113	22.6068	21.4633	15.2252	14.4717	13.5335	-2.24421	4.49552e-06	5.21864e-05	DRP2	dystrophin related protein 2 [Source:HGNC Symbol;Acc:HGNC:3032]
ENSG00000255031	13.5793	14.3875	14.0889	13.1013	14.334	13.5607	-1.02719	9.25774e-13	3.10288e-11	AP002807.1
ENSG00000104970	22.4161	20.3519	19.872	15.4264	14.334	14.7577	2.18137	0.0221675	0.0937	KIR3DX1	killer cell immunoglobulin like receptor, three Ig domains X1 [Source:HGNC Symbol;Acc:HGNC:25043]
ENSG00000121577	11.7199	11.478	11.5273	14.9346	14.3214	15.3425	-1.74841	0.0228583	0.0960328	POPDC2	popeye domain containing 2 [Source:HGNC Symbol;Acc:HGNC:17648]
ENSG00000124159	16.5136	18.4462	16.767	13.2578	14.3089	12.3094	2.24653	0.000146131	0.00121882	MATN4	matrilin 4 [Source:HGNC Symbol;Acc:HGNC:6910]
ENSG00000255142	16.1724	17.7479	11.6437	12.9448	14.2839	20.4159	-1.03361	0.00750508	0.0382425	AP006621.2
ENSG00000101096	9.41683	10.6633	8.84923	15.4041	14.1962	14.8801	-1.1887	2.78147e-20	2.05438e-18	NFATC2	nuclear factor of activated T-cells 2 [Source:HGNC Symbol;Acc:HGNC:7776]
ENSG00000139618	13.0164	10.2996	10.4211	14.5098	14.046	13.7239	-1.14103	5.78889e-25	6.581e-23	BRCA2	BRCA2, DNA repair associated [Source:HGNC Symbol;Acc:HGNC:1101]
ENSG00000010818	28.3358	28.8331	28.3137	14.5098	14.021	13.6695	1.96323	1.4859e-109	2.99367e-106	HIVEP2	human immunodeficiency virus type I enhancer binding protein 2 [Source:HGNC Symbol;Acc:HGNC:4921]
ENSG00000109079	20.1472	18.9263	17.3103	13.9061	13.7956	13.1799	1.21919	1.28732e-38	3.38296e-36	TNFAIP1	TNF alpha induced protein 1 [Source:HGNC Symbol;Acc:HGNC:11894]
ENSG00000146263	17.3836	18.5626	18.2612	16.902	13.708	14.4856	-1.00342	8.61631e-33	1.65328e-30	MMS22L	MMS22 like, DNA repair protein [Source:HGNC Symbol;Acc:HGNC:21475]
ENSG00000177468	16.7695	16.5696	15.2339	15.5829	13.683	13.9552	2.1396	0.00578824	0.0306528	OLIG3	oligodendrocyte transcription factor 3 [Source:HGNC Symbol;Acc:HGNC:18003]
ENSG00000111341	21.4096	22.7814	18.2612	16.3654	13.5953	12.2278	2.00282	0.0277714	0.111916	MGP	matrix Gla protein [Source:HGNC Symbol;Acc:HGNC:7060]
ENSG00000258104	13.7499	15.0712	13.3515	14.2415	13.5578	15.2881	1.87261	0.00603089	0.0317523	HIGD1AP9	HIG1 hypoxia inducible domain family member 1A pseudogene 9 [Source:HGNC Symbol;Acc:HGNC:43004]
ENSG00000135436	22.382	22.6795	14.9622	16.276	13.4952	14.2544	1.52267	0.00130802	0.0084797	FAM186B	family with sequence similarity 186 member B [Source:HGNC Symbol;Acc:HGNC:25296]
ENSG00000103044	10.0139	8.423	8.34467	15.2699	13.4952	13.0303	-1.09807	4.20067e-41	1.23851e-38	HAS3	hyaluronan synthase 3 [Source:HGNC Symbol;Acc:HGNC:4820]
ENSG00000258525	15.4218	13.8492	12.4588	15.4488	13.4326	13.8191	-1.05303	0.000920397	0.00621452	AL049830.3
ENSG00000134061	15.8653	15.0276	15.098	12.0058	13.2699	11.8877	1.66459	0.0173403	0.0769703	CD180	CD180 molecule [Source:HGNC Symbol;Acc:HGNC:6726]
ENSG00000125618	18.3219	16.7733	15.7578	13.9956	13.2073	11.8469	-1.19207	4.69229e-37	1.15759e-34	PAX8	paired box 8 [Source:HGNC Symbol;Acc:HGNC:8622]
ENSG00000196092	14.1252	13.9656	14.9428	12.0281	13.032	13.8055	-1.06041	1.12619e-10	2.84213e-09	PAX5	paired box 5 [Source:HGNC Symbol;Acc:HGNC:8619]
ENSG00000064666	21.1708	22.4031	20.7647	11.7375	12.9444	12.4454	1.13423	2.80641e-42	8.65529e-40	CNN2	calponin 2 [Source:HGNC Symbol;Acc:HGNC:2156]
ENSG00000252456	14.0399	11.7398	10.6152	13.7273	12.7691	11.3981	-2.67888	0.0217718	0.0923563	RNA5SP434	RNA, 5S ribosomal pseudogene 434 [Source:HGNC Symbol;Acc:HGNC:43334]
ENSG00000266019	14.1082	13.3546	13.4291	13.8614	12.7316	14.4448	2.88724	0.0439652	0.160144	MIR3609	microRNA 3609 [Source:HGNC Symbol;Acc:HGNC:38956]
ENSG00000113532	7.13086	8.88852	9.0627	12.1623	12.6439	11.3981	-1.95588	0.042723	0.156658	ST8SIA4	ST8 alpha-N-acetyl-neuraminide alpha-2,8-sialyltransferase 4 [Source:HGNC Symbol;Acc:HGNC:10871]
ENSG00000173535	11.3275	13.4273	10.557	13.3025	12.5813	15.2201	1.15383	4.22968e-10	9.75759e-09	TNFRSF10C	TNF receptor superfamily member 10c [Source:HGNC Symbol;Acc:HGNC:11906]
ENSG00000163491	13.494	17.9662	12.1483	10.4631	12.5813	12.187	-1.4492	5.8889e-10	1.33894e-08	NEK10	NIMA related kinase 10 [Source:HGNC Symbol;Acc:HGNC:18592]
ENSG00000091844	18.9189	19.0427	20.3377	13.5931	12.356	12.4318	-1.18784	4.17181e-46	1.52819e-43	RGS17	regulator of G protein signaling 17 [Source:HGNC Symbol;Acc:HGNC:14088]
ENSG00000232533	10.7645	10.867	12.1095	11.7151	12.331	11.5749	2.42365	5.70819e-55	3.28584e-52	AC093673.1
ENSG00000123560	17.4518	16.6278	16.3788	14.4204	12.2558	10.854	8.68752	1.18466e-05	0.00012584	PLP1	proteolipid protein 1 [Source:HGNC Symbol;Acc:HGNC:9086]
ENSG00000120162	8.27384	7.87019	8.82983	10.6644	12.2433	10.8132	-1.23846	0.000248149	0.00194955	MOB3B	MOB kinase activator 3B [Source:HGNC Symbol;Acc:HGNC:23825]
ENSG00000171467	13.0676	11.638	11.7602	9.32293	12.2058	9.35785	-1.32989	1.1358e-36	2.76442e-34	ZNF318	zinc finger protein 318 [Source:HGNC Symbol;Acc:HGNC:13578]
ENSG00000213373	10.8498	11.0997	10.3241	12.0952	12.1557	10.8948	1.51893	0.046248	0.166635	LINC00671	long intergenic non-protein coding RNA 671 [Source:HGNC Symbol;Acc:HGNC:44339]
ENSG00000151967	7.43793	8.40845	8.49992	8.71929	12.1181	9.8203	1.41602	9.35873e-08	1.49579e-06	SCHIP1	schwannomin interacting protein 1 [Source:HGNC Symbol;Acc:HGNC:15678]
ENSG00000265981	12.2146	12.8018	11.3138	13.0342	12.0555	11.4253	3.72169	0.00188197	0.011686	MIR544B	microRNA 544b [Source:HGNC Symbol;Acc:HGNC:38361]
ENSG00000115363	18.6801	17.8207	16.767	14.6886	12.043	10.8812	1.09122	6.46562e-07	8.82483e-06	EVA1A	eva-1 homolog A, regulator of programmed cell death [Source:HGNC Symbol;Acc:HGNC:25816]
ENSG00000135437	14.8588	15.2167	14.1277	12.6318	12.0305	11.2213	-1.12198	0.000159558	0.00131808	RDH5	retinol dehydrogenase 5 [Source:HGNC Symbol;Acc:HGNC:9940]
ENSG00000111846	14.057	17.6025	17.0193	11.2904	11.9304	11.2213	2.02332	0.0010452	0.00695876	GCNT2	glucosaminyl (N-acetyl) transferase 2, I-branching enzyme (I blood group) [Source:HGNC Symbol;Acc:HGNC:4204]
ENSG00000197085	10.0651	14.2711	12.5558	10.1725	11.8552	10.2147	2.22272	0.0355865	0.136109	NPSR1-AS1	NPSR1 antisense RNA 1 [Source:HGNC Symbol;Acc:HGNC:22128]
ENSG00000119121	15.9506	15.4203	14.6711	12.207	11.8177	9.57547	1.32548	0.0111703	0.0535483	TRPM6	transient receptor potential cation channel subfamily M member 6 [Source:HGNC Symbol;Acc:HGNC:17995]
ENSG00000226919	13.2211	11.3179	11.993	9.92657	11.8052	11.9829	5.17268	0.0195358	0.0844819	AL365184.1
ENSG00000164061	15.0465	12.7291	15.8743	13.8614	11.7426	10.8404	-1.60379	1.60085e-06	2.02847e-05	BSN	bassoon presynaptic cytomatrix protein [Source:HGNC Symbol;Acc:HGNC:1117]
ENSG00000206674	10.4575	11.2161	14.5935	10.5973	11.7175	9.75229	-4.73788	0.000308301	0.00236325	RNU6-945P	RNA, U6 small nuclear 945, pseudogene [Source:HGNC Symbol;Acc:HGNC:47908]
ENSG00000214456	10.7645	9.70318	12.1483	10.5526	11.705	13.9552	1.4562	2.05308e-05	0.00020844	PLIN5	perilipin 5 [Source:HGNC Symbol;Acc:HGNC:33196]
ENSG00000161944	12.4022	14.2856	13.1962	11.4916	11.6174	11.1124	2.93156	0.0430755	0.157696	ASGR2	asialoglycoprotein receptor 2 [Source:HGNC Symbol;Acc:HGNC:743]
ENSG00000253426	8.03501	11.2452	9.41201	6.30472	11.4922	12.6766	1.55814	0.0200664	0.0864775	AC022784.3
ENSG00000230580	10.1333	10.8961	11.9542	11.1339	11.4672	12.5542	-2.72765	0.0168468	0.0752121	AC021016.1
ENSG00000118518	7.04556	8.01567	7.89833	9.27822	11.4046	13.7375	-1.12762	6.17791e-27	8.08815e-25	RNF146	ring finger protein 146 [Source:HGNC Symbol;Acc:HGNC:21336]
ENSG00000227192	12.061	12.6854	12.1289	11.6928	11.3545	11.5477	4.67386	0.0470652	0.167768	AL023581.2
ENSG00000162520	8.88798	10.9834	9.87776	11.3798	11.2919	12.7718	1.09083	1.31093e-09	2.83318e-08	SYNC	syncoilin, intermediate filament protein [Source:HGNC Symbol;Acc:HGNC:28897]
ENSG00000234869	10.5428	11.4489	10.2853	13.0789	11.2794	9.95631	1.34647	1.32448e-10	3.30573e-09	AL021392.1
ENSG00000090975	20.4543	19.159	18.6688	13.7049	11.0916	11.6157	-1.08148	1.62002e-14	6.57414e-13	PITPNM2	phosphatidylinositol transfer protein membrane associated 2 [Source:HGNC Symbol;Acc:HGNC:21044]
ENSG00000229433	12.0269	12.1181	12.0124	12.7659	11.0791	9.8203	2.96792	0.00529596	0.0284512	LINC02069	long intergenic non-protein coding RNA 2069 [Source:HGNC Symbol;Acc:HGNC:52915]
ENSG00000174059	7.86441	9.20856	9.02389	8.31686	10.7286	12.0509	1.28167	0.0173921	0.077119	CD34	CD34 molecule [Source:HGNC Symbol;Acc:HGNC:1662]
ENSG00000227953	9.50212	11.5943	10.3823	12.0281	10.716	11.2349	-1.33023	9.44888e-06	0.000102471	LINC01341	long intergenic non-protein coding RNA 1341 [Source:HGNC Symbol;Acc:HGNC:49457]
ENSG00000265820	11.6346	10.8961	10.7316	11.8269	10.5908	11.0172	3.21242	0.0347929	0.13386	MIR3177	microRNA 3177 [Source:HGNC Symbol;Acc:HGNC:38364]
ENSG00000100292	6.12435	5.33893	6.94743	10.2396	10.5533	9.99712	2.42199	8.33e-201	6.04175e-197	HMOX1	heme oxygenase 1 [Source:HGNC Symbol;Acc:HGNC:5013]
ENSG00000233007	9.68978	11.0997	9.9942	9.5465	10.378	9.09942	2.70333	0.00808638	0.0407182	UBTFL11	upstream binding transcription factor, RNA polymerase I-like 11 (pseudogene) [Source:HGNC Symbol;Acc:HGNC:50288]
ENSG00000197496	8.32502	7.49196	8.63577	11.1115	10.3655	7.1272	1.76509	1.02871e-08	1.90435e-07	SLC2A10	solute carrier family 2 member 10 [Source:HGNC Symbol;Acc:HGNC:13444]
ENSG00000034677	4.4184	4.80067	4.3858	9.88186	10.3029	9.8067	1.2671	3.83883e-61	2.90032e-58	RNF19A	ring finger protein 19A, RBR E3 ubiquitin protein ligase [Source:HGNC Symbol;Acc:HGNC:13432]
ENSG00000104290	5.28843	6.34271	7.41317	10.016	10.2654	12.5134	-1.1848	3.54924e-22	3.17811e-20	FZD3	frizzled class receptor 3 [Source:HGNC Symbol;Acc:HGNC:4041]
ENSG00000108786	6.68731	5.61533	4.9874	9.59122	10.2153	8.10651	1.21561	0.000231689	0.00183334	HSD17B1	hydroxysteroid 17-beta dehydrogenase 1 [Source:HGNC Symbol;Acc:HGNC:5210]
ENSG00000069424	17.5201	18.4026	16.7282	9.21114	10.1777	7.49444	1.03556	2.43845e-24	2.64761e-22	KCNAB2	potassium voltage-gated channel subfamily A regulatory beta subunit 2 [Source:HGNC Symbol;Acc:HGNC:6229]
ENSG00000227910	9.53624	11.8126	10.2077	9.16643	10.1527	9.87471	-1.93237	0.0131117	0.0613397	AC092634.4
ENSG00000141668	7.31851	7.72472	7.85952	8.65222	10.0275	9.56187	1.11643	4.78322e-28	6.72339e-26	CBLN2	cerebellin 2 precursor [Source:HGNC Symbol;Acc:HGNC:1544]
ENSG00000196876	12.6752	12.86	12.1095	12.833	9.96491	10.8268	2.00108	0.000910209	0.00615261	SCN8A	sodium voltage-gated channel alpha subunit 8 [Source:HGNC Symbol;Acc:HGNC:10596]
ENSG00000137731	14.6029	23.4942	6.83099	7.53436	9.8898	7.37203	-1.86117	2.11743e-53	1.12924e-50	FXYD2	FXYD domain containing ion transport regulator 2 [Source:HGNC Symbol;Acc:HGNC:4026]
ENSG00000167657	10.611	11.5653	11.2362	10.1949	9.63943	9.24904	1.20733	6.27465e-40	1.76395e-37	DAPK3	death associated protein kinase 3 [Source:HGNC Symbol;Acc:HGNC:2676]
ENSG00000154309	13.204	13.1073	11.7602	10.9997	9.53928	11.2621	-1.62878	1.89503e-20	1.42284e-18	DISP1	dispatched RND transporter family member 1 [Source:HGNC Symbol;Acc:HGNC:19711]
ENSG00000047365	20.369	19.5518	18.106	10.5526	9.53928	10.2011	2.20597	7.08583e-134	2.56968e-130	ARAP2	ArfGAP with RhoGAP domain, ankyrin repeat and PH domain 2 [Source:HGNC Symbol;Acc:HGNC:16924]
ENSG00000230613	8.68327	8.68485	9.0627	8.33922	9.51424	10.4188	1.73383	0.0270317	0.109642	HM13-AS1	HM13 antisense RNA 1 [Source:HGNC Symbol;Acc:HGNC:41940]
ENSG00000108379	6.85791	7.2301	6.96683	10.1949	9.43913	10.8812	3.0895	0.000520657	0.00376803	WNT3	Wnt family member 3 [Source:HGNC Symbol;Acc:HGNC:12782]
ENSG00000154764	9.468	7.75381	8.1312	10.1949	9.40157	11.5477	2.38514	0.0075691	0.0385146	WNT7A	Wnt family member 7A [Source:HGNC Symbol;Acc:HGNC:12786]
ENSG00000104881	12.6411	12.569	13.8949	8.62986	9.38905	8.75938	1.0206	1.15989e-21	9.92058e-20	PPP1R13L	protein phosphatase 1 regulatory subunit 13 like [Source:HGNC Symbol;Acc:HGNC:18838]
ENSG00000162374	11.174	11.0415	10.4211	8.69693	9.33898	9.8067	1.99974	0.0308048	0.121407	ELAVL4	ELAV like RNA binding protein 4 [Source:HGNC Symbol;Acc:HGNC:3315]
ENSG00000173200	10.2869	11.9871	11.6243	10.9997	9.18875	9.07222	1.99701	0.0109261	0.0525578	PARP15	poly(ADP-ribose) polymerase family member 15 [Source:HGNC Symbol;Acc:HGNC:26876]
ENSG00000187736	10.2869	12.9618	8.55814	10.1278	8.91334	8.0385	-2.1231	0.000697189	0.00486409	NHEJ1	non-homologous end joining factor 1 [Source:HGNC Symbol;Acc:HGNC:25737]
ENSG00000102466	12.3511	14.082	14.0307	6.52829	8.90082	8.75938	1.28693	0.0391152	0.146028	FGF14	fibroblast growth factor 14 [Source:HGNC Symbol;Acc:HGNC:3671]
ENSG00000015133	17.3495	21.0357	20.1631	7.17664	8.82571	7.65766	-1.07234	9.53702e-29	1.41167e-26	CCDC88C	coiled-coil domain containing 88C [Source:HGNC Symbol;Acc:HGNC:19967]
ENSG00000213315	9.12682	11.6234	10.5764	9.90422	8.77563	9.68428	-1.72172	6.70871e-05	0.000607772	AL122020.1
ENSG00000095752	13.1528	12.8163	12.42	7.825	8.688	8.14731	1.67971	6.50105e-15	2.76714e-13	IL11	interleukin 11 [Source:HGNC Symbol;Acc:HGNC:5966]
ENSG00000105357	12.5387	13.4419	12.7111	9.56886	8.65045	7.94329	1.67635	0.0048134	0.0262067	MYH14	myosin heavy chain 14 [Source:HGNC Symbol;Acc:HGNC:23212]
ENSG00000213901	9.41683	9.52861	10.0912	9.56886	8.53778	8.52815	-1.04093	0.00448598	0.024694	SLC23A3	solute carrier family 23 member 3 [Source:HGNC Symbol;Acc:HGNC:20601]
ENSG00000019186	18.4583	18.519	19.6585	8.85343	8.46266	9.64348	1.42067	4.48619e-28	6.35514e-26	CYP24A1	cytochrome P450 family 24 subfamily A member 1 [Source:HGNC Symbol;Acc:HGNC:2602]
ENSG00000087495	12.7093	16.3223	16.767	8.85343	8.2874	8.82739	1.16436	0.005279	0.0283703	PHACTR3	phosphatase and actin regulator 3 [Source:HGNC Symbol;Acc:HGNC:15833]
ENSG00000142178	10.7475	11.9289	13.6232	10.6196	8.23733	9.53467	1.6126	0.000706696	0.0049219	SIK1	salt inducible kinase 1 [Source:HGNC Symbol;Acc:HGNC:11142]
ENSG00000153446	9.87743	10.0523	9.25676	8.56279	8.0871	7.87528	2.13864	0.00694103	0.0357908	C16orf89	chromosome 16 open reading frame 89 [Source:HGNC Symbol;Acc:HGNC:28687]
ENSG00000213104	9.7239	8.62666	10.2077	8.89814	8.07458	8.977	-1.89478	1.44601e-11	4.09683e-10	NPM1P46	nucleophosmin 1 pseudogene 46 [Source:HGNC Symbol;Acc:HGNC:45225]
ENSG00000050730	19.4307	17.6897	16.4371	9.52414	7.96192	7.45363	2.3868	0.0418729	0.154306	TNIP3	TNFAIP3 interacting protein 3 [Source:HGNC Symbol;Acc:HGNC:19315]
ENSG00000115596	11.7028	11.9144	10.13	8.69693	7.92436	7.26321	-1.62882	0.0356444	0.136312	WNT6	Wnt family member 6 [Source:HGNC Symbol;Acc:HGNC:12785]
ENSG00000142065	11.0034	9.68863	10.3629	9.59122	7.58635	6.36551	-1.74981	2.48678e-39	6.83206e-37	ZFP14	ZFP14 zinc finger protein [Source:HGNC Symbol;Acc:HGNC:29312]
ENSG00000134817	8.54679	10.7942	8.67458	6.81893	7.4862	6.95038	-1.32598	0.0124389	0.0586715	APLNR	apelin receptor [Source:HGNC Symbol;Acc:HGNC:339]
ENSG00000168785	10.1504	8.05931	8.79102	8.31686	7.38605	7.1136	-1.01736	0.0267504	0.108707	TSPAN5	tetraspanin 5 [Source:HGNC Symbol;Acc:HGNC:17753]
ENSG00000113296	12.3169	10.5178	11.5855	8.89814	7.36102	6.16149	2.54215	0.0102655	0.0499567	THBS4	thrombospondin 4 [Source:HGNC Symbol;Acc:HGNC:11788]
ENSG00000125831	9.65566	9.13582	11.2168	5.90229	7.32346	7.94329	5.92013	0.000898871	0.00608277	CST11	cystatin 11 [Source:HGNC Symbol;Acc:HGNC:15959]
ENSG00000112818	9.84331	11.8271	11.3332	7.24372	7.04805	8.39214	3.2797	0.038607	0.144562	MEP1A	meprin A subunit alpha [Source:HGNC Symbol;Acc:HGNC:7015]
ENSG00000008196	16.1212	17.617	17.6985	6.37179	6.96042	5.72624	1.90782	0.036864	0.139557	TFAP2B	transcription factor AP-2 beta [Source:HGNC Symbol;Acc:HGNC:11743]
ENSG00000095951	12.4364	14.0092	11.7019	8.451	6.9479	6.62394	1.00308	1.41622e-17	8.05005e-16	HIVEP1	human immunodeficiency virus type I enhancer binding protein 1 [Source:HGNC Symbol;Acc:HGNC:4920]
ENSG00000041988	14.8076	15.6822	14.1277	7.73557	6.89782	7.41283	-1.17146	7.60086e-15	3.20891e-13	THAP3	THAP domain containing 3 [Source:HGNC Symbol;Acc:HGNC:20855]
ENSG00000187642	9.84331	10.2269	10.2271	11.4469	6.65997	7.04559	1.16752	0.000488807	0.00356671	PERM1	PPARGC1 and ESRR induced regulator, muscle 1 [Source:HGNC Symbol;Acc:HGNC:28208]
ENSG00000075426	11.4298	11.5216	11.5273	7.199	6.05907	5.99827	1.89926	1.72847e-126	4.82176e-123	FOSL2	FOS like 2, AP-1 transcription factor subunit [Source:HGNC Symbol;Acc:HGNC:3798]
ENSG00000103995	8.52973	10.0814	8.18942	5.99172	5.18276	4.31168	-1.30117	4.03111e-31	6.99657e-29	CEP152	centrosomal protein 152 [Source:HGNC Symbol;Acc:HGNC:29298]
ENSG00000055483	10.0821	8.87397	10.8287	4.51614	4.70704	4.55651	1.01458	8.95889e-36	2.06939e-33	USP36	ubiquitin specific peptidase 36 [Source:HGNC Symbol;Acc:HGNC:20062]
ENSG00000108813	6.51672	12.7872	14.0889	6.17057	4.64445	3.48199	1.40552	3.12819e-08	5.37394e-07	DLX4	distal-less homeobox 4 [Source:HGNC Symbol;Acc:HGNC:2917]
ENSG00000085276	14.8076	17.5588	8.48052	5.41043	3.98096	2.7067	1.4235	0.00029371	0.00226048	MECOM	MDS1 and EVI1 complex locus [Source:HGNC Symbol;Acc:HGNC:3498]

## Sheet: edgeR_group3_vs_group1_4.filter
ID	HBEC_strep_cont_6h_3	HBEC_strep_cont_6h_2	HBEC_strep_cont_6h_1	K79_6h_3	K79_6h_2	K79_6h_1	logFC	p.value	FDR	Gene Symbol	Gene Name
ENSG00000141068	3437.82	2822.75	2715.5	2597.5	2407.46	2524.47	-1.05856	3.3402e-21	1.00759e-19	KSR1	kinase suppressor of ras 1 [Source:HGNC Symbol;Acc:HGNC:6465]
ENSG00000263644	1905.78	1820.87	1971.26	1870.38	1960.91	1886.52	2.54214	0.0422134	0.135126	AC005828.3
ENSG00000008294	790.09	793.969	798.448	1534.78	1640.13	1604.42	1.44501	3.49784e-116	1.62946e-113	SPAG9	sperm associated antigen 9 [Source:HGNC Symbol;Acc:HGNC:14524]
ENSG00000128965	929.221	924.87	858.717	1045.97	1114.07	1051.81	3.63114	3.73462e-53	4.64329e-51	CHAC1	ChaC glutathione specific gamma-glutamylcyclotransferase 1 [Source:HGNC Symbol;Acc:HGNC:28680]
ENSG00000072832	634.308	684.801	632.476	997.778	1020.15	946.577	1.73337	0.0106958	0.0431138	CRMP1	collapsin response mediator protein 1 [Source:HGNC Symbol;Acc:HGNC:2365]
ENSG00000197251	1138.8	1015.13	957.04	993.672	958.066	948.921	1.05774	0.021004	0.0765034	LINC00336	long intergenic non-protein coding RNA 336 [Source:HGNC Symbol;Acc:HGNC:33813]
ENSG00000201581	931.433	918.727	857.222	1004.12	952.184	912.522	-1.24891	0.0342338	0.11462	RN7SKP78	RNA, 7SK small nuclear pseudogene 78 [Source:HGNC Symbol;Acc:HGNC:45802]
ENSG00000000460	132.993	128.163	117.34	1048.35	946.024	1001.25	-1.2574	1.29228e-50	1.51943e-48	C1orf112	chromosome 1 open reading frame 112 [Source:HGNC Symbol;Acc:HGNC:25565]
ENSG00000107968	675.827	712.66	613.44	925.013	911.136	833.488	1.7676	9.41727e-22	2.94206e-20	MAP3K8	mitogen-activated protein kinase kinase kinase 8 [Source:HGNC Symbol;Acc:HGNC:6860]
ENSG00000159337	742.332	707.61	664.039	812.959	770.763	765.283	2.56715	0.0303992	0.10377	PLA2G4D	phospholipase A2 group IVD [Source:HGNC Symbol;Acc:HGNC:30038]
ENSG00000013016	251.68	323.449	286.946	776.552	750.47	669.957	-1.18654	5.67817e-09	6.27909e-08	EHD3	EH domain containing 3 [Source:HGNC Symbol;Acc:HGNC:3244]
ENSG00000218109	698.301	761.159	704.667	709.6	692.804	657.576	-2.96834	0.046591	0.146488	KIRREL3-AS3	KIRREL3 antisense RNA 3 [Source:HGNC Symbol;Acc:HGNC:26855]
ENSG00000215481	652.838	670.431	665.004	729.309	673.371	682.385	-4.51595	0.0371188	0.121539	BCRP3	breakpoint cluster region pseudogene 3 [Source:HGNC Symbol;Acc:HGNC:1016]
ENSG00000164287	487.192	565.036	578.773	661.198	651.839	545.8	1.16498	0.00220141	0.0106966	CDC20B	cell division cycle 20B [Source:HGNC Symbol;Acc:HGNC:24222]
ENSG00000221039	556.109	608.556	578.925	598.303	645.936	587.962	5.91715	0.000870158	0.00462634	MIR1286	microRNA 1286 [Source:HGNC Symbol;Acc:HGNC:35279]
ENSG00000250069	624.693	587.604	570.088	630.877	604.706	585.603	1.18431	0.0433558	0.138086	AC011379.1
ENSG00000253882	543.882	587.491	585.566	558.837	580.124	548.951	1.5781	2.16282e-05	0.000150693	AC099548.2
ENSG00000144677	545.23	492.039	437.42	570.994	576.266	567.364	-1.03713	1.41396e-35	9.12922e-34	CTDSPL	CTD small phosphatase like [Source:HGNC Symbol;Acc:HGNC:16890]
ENSG00000120694	470.823	488.351	464.025	635.499	556.592	564.435	1.13576	2.50242e-57	3.69856e-55	HSPH1	heat shock protein family H (Hsp110) member 1 [Source:HGNC Symbol;Acc:HGNC:16969]
ENSG00000001630	92.305	107.282	99.1745	478.584	484.061	473.463	1.18917	1.30754e-12	2.05729e-11	CYP51A1	cytochrome P450 family 51 subfamily A member 1 [Source:HGNC Symbol;Acc:HGNC:2649]
ENSG00000176746	561.681	534.665	516.025	507.053	483.887	506.172	-4.67175	0.026383	0.0919633	MAGEB6	MAGE family member B6 [Source:HGNC Symbol;Acc:HGNC:23796]
ENSG00000261342	546.411	465.102	395.6	465.767	469.158	459.784	-1.81912	5.71985e-06	4.35371e-05	AC006538.1
ENSG00000254418	471.805	462.279	415.98	464.721	463.714	444.712	1.26524	0.00683425	0.0292526	SPON1-AS1	SPON1 antisense RNA 1 [Source:HGNC Symbol;Acc:HGNC:53117]
ENSG00000125753	402.023	396.474	394.2	517.278	461.072	459.293	1.09842	6.84913e-70	1.38495e-67	VASP	vasodilator-stimulated phosphoprotein [Source:HGNC Symbol;Acc:HGNC:12652]
ENSG00000125848	371.199	389.963	371.947	466.508	451.484	430.811	-2.73432	4.40152e-140	2.69974e-137	FLRT3	fibronectin leucine rich transmembrane protein 3 [Source:HGNC Symbol;Acc:HGNC:3762]
ENSG00000145040	401.74	409.155	363.999	455.993	448.192	430.953	-1.06251	5.96336e-06	4.52782e-05	UCN2	urocortin 2 [Source:HGNC Symbol;Acc:HGNC:18414]
ENSG00000006459	162.935	162.136	182.775	420.939	422.455	404.181	1.69679	2.94145e-124	1.54645e-121	KDM7A	lysine demethylase 7A [Source:HGNC Symbol;Acc:HGNC:22224]
ENSG00000173011	495.609	480.975	441.886	448.892	421.028	434.975	-1.11803	1.06338e-38	7.87412e-37	TADA2B	transcriptional adaptor 2B [Source:HGNC Symbol;Acc:HGNC:30781]
ENSG00000109705	343.054	317.959	291.733	423.999	419.208	403.263	-1.49987	9.46165e-07	8.02322e-06	NKX3-2	NK3 homeobox 2 [Source:HGNC Symbol;Acc:HGNC:951]
ENSG00000164256	358.008	394.304	371.001	424.288	418.582	394.634	2.0739	0.0234812	0.0841681	PRDM9	PR/SET domain 9 [Source:HGNC Symbol;Acc:HGNC:13994]
ENSG00000252451	420.903	419.865	403.983	416.157	413.629	393.463	3.38376	0.0162902	0.0619585	RNA5SP168	RNA, 5S ribosomal pseudogene 168 [Source:HGNC Symbol;Acc:HGNC:43068]
ENSG00000116497	499.468	490.195	531.655	422.066	412.187	404.783	-1.13243	1.73479e-44	1.65398e-42	S100PBP	S100P binding protein [Source:HGNC Symbol;Acc:HGNC:25768]
ENSG00000105270	318.9	322.626	305.925	404.354	411.795	403.358	-1.48413	9.51105e-13	1.51855e-11	CLIP3	CAP-Gly domain containing linker protein 3 [Source:HGNC Symbol;Acc:HGNC:24314]
ENSG00000089091	274.32	274.269	243.858	396.029	395.774	368.115	-1.38212	1.23478e-42	1.0568e-40	DZANK1	double zinc ribbon and ankyrin repeat domains 1 [Source:HGNC Symbol;Acc:HGNC:15858]
ENSG00000175279	337.148	365.664	375.296	404.547	384.102	379.261	-1.05815	0.0417885	0.133963	CENPS	centromere protein S [Source:HGNC Symbol;Acc:HGNC:23163]
ENSG00000127325	484.53	469.655	422.963	397.672	378.81	351.064	-1.71046	2.61781e-06	2.09027e-05	BEST3	bestrophin 3 [Source:HGNC Symbol;Acc:HGNC:17105]
ENSG00000138271	331.875	348.585	329.143	410.489	378.742	372.358	5.30657	0.00622072	0.0269082	GPR87	G protein-coupled receptor 87 [Source:HGNC Symbol;Acc:HGNC:4538]
ENSG00000236658	356.744	376.714	358.398	394.484	376.99	352.172	2.52795	0.0288939	0.0993415	AL161733.1
ENSG00000105327	290.189	292.738	273.946	381.135	366.753	363.809	3.02894	1.04888e-192	1.2867e-189	BBC3	BCL2 binding component 3 [Source:HGNC Symbol;Acc:HGNC:17868]
ENSG00000150681	341.69	336.159	311.715	401.536	358.44	360.389	4.83226	0.0191343	0.0706443	RGS18	regulator of G protein signaling 18 [Source:HGNC Symbol;Acc:HGNC:14261]
ENSG00000138399	432.248	458.463	364.056	352.844	353.314	347.407	-1.05533	2.30673e-44	2.18232e-42	FASTKD1	FAST kinase domains 1 [Source:HGNC Symbol;Acc:HGNC:26150]
ENSG00000086991	219.376	236.508	231.464	343.424	335.089	313.257	1.30384	0.017059	0.0644299	NOX4	NADPH oxidase 4 [Source:HGNC Symbol;Acc:HGNC:7891]
ENSG00000004468	81.9749	81.3375	88.5209	290.271	334.009	330.387	1.41008	0.0444743	0.140977	CD38	CD38 molecule [Source:HGNC Symbol;Acc:HGNC:1667]
ENSG00000206043	280.092	299.065	321.461	316.518	327.683	311.61	2.95459	0.0164669	0.0625336	C18orf63	chromosome 18 open reading frame 63 [Source:HGNC Symbol;Acc:HGNC:40037]
ENSG00000102755	254.957	231.856	214.85	336.854	327.26	314.46	1.01978	0.0494929	0.154111	FLT1	fms related tyrosine kinase 1 [Source:HGNC Symbol;Acc:HGNC:3763]
ENSG00000116990	479.69	410.673	412.707	361.957	322.994	324.703	1.35365	0.000238229	0.00140592	MYCL	MYCL proto-oncogene, bHLH transcription factor [Source:HGNC Symbol;Acc:HGNC:7555]
ENSG00000133067	263.923	263.375	262.649	312.218	319.174	289.967	-1.00545	0.00862904	0.035871	LGR6	leucine rich repeat containing G protein-coupled receptor 6 [Source:HGNC Symbol;Acc:HGNC:19719]
ENSG00000101846	237.824	240.523	239.506	328.82	306.007	317.927	-1.07225	3.87806e-08	3.91015e-07	STS	steroid sulfatase [Source:HGNC Symbol;Acc:HGNC:11425]
ENSG00000228828	297.325	302.725	273.927	323.78	305.479	284.648	-1.58149	0.00704412	0.0300426	TLK2P2	tousled like kinase 2 pseudogene 2 [Source:HGNC Symbol;Acc:HGNC:22227]
ENSG00000137193	238.872	246.027	254.209	290.287	289.368	270.32	1.36407	3.15073e-47	3.36096e-45	PIM1	Pim-1 proto-oncogene, serine/threonine kinase [Source:HGNC Symbol;Acc:HGNC:8986]
ENSG00000100053	189.351	207.358	191.404	290.255	288.635	259.664	-1.08327	0.0465473	0.146388	CRYBB3	crystallin beta B3 [Source:HGNC Symbol;Acc:HGNC:2400]
ENSG00000235560	300.802	277.73	260.018	293.798	288.024	283.302	-1.02687	3.40397e-05	0.000230705	AC002310.1
ENSG00000199762	274.087	314.853	285.81	275.232	281.085	265	2.64415	0.0408577	0.131772	Y_RNA	Y RNA [Source:RFAM;Acc:RF00019]
ENSG00000179031	265.853	260.751	248.873	288.049	276.359	269.908	-1.44863	0.0321529	0.108778	Z73417.1
ENSG00000118971	223.817	224.338	209.267	281.673	272.131	255.311	1.23274	1.71878e-13	2.90691e-12	CCND2	cyclin D2 [Source:HGNC Symbol;Acc:HGNC:1583]
ENSG00000101255	370.351	344.627	360.707	266.939	271.361	267.501	1.50479	3.9091e-86	1.14177e-83	TRIB3	tribbles pseudokinase 3 [Source:HGNC Symbol;Acc:HGNC:16228]
ENSG00000125813	207.15	224.593	205.161	267.213	269.497	239.083	1.44942	0.0386044	0.125739	PAX1	paired box 1 [Source:HGNC Symbol;Acc:HGNC:8615]
ENSG00000124786	321.113	330.868	303.219	273.412	268.281	248.281	-1.0282	2.07173e-25	8.09382e-24	SLC35B3	solute carrier family 35 member B3 [Source:HGNC Symbol;Acc:HGNC:21601]
ENSG00000235119	225.132	251.573	255.155	239.002	268.19	249.975	2.15662	0.0445744	0.141209	AL138895.1
ENSG00000171889	255.839	245.97	247.359	272.495	266.243	269.955	-1.38818	0.000219652	0.00130634	MIR31HG	MIR31 host gene [Source:HGNC Symbol;Acc:HGNC:37187]
ENSG00000169621	256.538	235.629	244.937	274.475	259.704	267.153	-1.18028	3.06726e-06	2.42651e-05	APLF	aprataxin and PNKP like factor [Source:HGNC Symbol;Acc:HGNC:28724]
ENSG00000124493	193.459	221.316	202.569	270.691	257.84	236.28	-2.50728	9.57807e-11	1.27807e-09	GRM4	glutamate metabotropic receptor 4 [Source:HGNC Symbol;Acc:HGNC:4596]
ENSG00000095932	192.262	184.548	180.183	263.365	257.107	249.373	2.0889	0.0429497	0.137029	SMIM24	small integral membrane protein 24 [Source:HGNC Symbol;Acc:HGNC:37244]
ENSG00000168348	294.132	286.468	285.848	283.879	255.076	252.698	-1.62504	0.000101587	0.000638206	INSM2	INSM transcriptional repressor 2 [Source:HGNC Symbol;Acc:HGNC:17539]
ENSG00000130032	208.148	213.358	196.986	255.217	251.083	230.454	5.62591	0.0030493	0.0142828	PRRG3	proline rich and Gla domain 3 [Source:HGNC Symbol;Acc:HGNC:30798]
ENSG00000147604	206.185	220.82	202.985	237.473	250.471	225.134	1.06333	6.29339e-10	7.74613e-09	RPL7	ribosomal protein L7 [Source:HGNC Symbol;Acc:HGNC:10363]
ENSG00000214417	281.556	260.453	240.755	252.351	249.867	238.085	4.714	0.026383	0.0919633	KRT18P13	keratin 18 pseudogene 13 [Source:HGNC Symbol;Acc:HGNC:6432]
ENSG00000255122	278.029	242.154	243.499	251.514	249.293	250.672	1.0317	0.0110294	0.0442452	AC068587.4
ENSG00000141504	299.654	293.66	278.865	269.29	249.12	244.45	1.28764	3.51308e-55	4.71855e-53	SAT2	spermidine/spermine N1-acetyltransferase family member 2 [Source:HGNC Symbol;Acc:HGNC:23160]
ENSG00000176597	252.396	233.927	217.139	260.563	249.097	254.202	1.33985	1.17248e-32	6.57767e-31	B3GNT5	UDP-GlcNAc:betaGal beta-1,3-N-acetylglucosaminyltransferase 5 [Source:HGNC Symbol;Acc:HGNC:15684]
ENSG00000235590	272.573	246.906	246.564	252.802	247.904	242.946	1.86766	0.0294832	0.101028	GNAS-AS1	GNAS antisense RNA 1 [Source:HGNC Symbol;Acc:HGNC:24872]
ENSG00000128228	219.343	199.358	175.623	245.636	244.862	244.37	1.30229	4.30647e-56	6.00328e-54	SDF2L1	stromal cell derived factor 2 like 1 [Source:HGNC Symbol;Acc:HGNC:10676]
ENSG00000260281	226.712	271.9	180.751	237.698	243.495	207.893	-5.57243	0.00382817	0.017512	ITFG1-AS1	ITFG1 antisense RNA 1 [Source:HGNC Symbol;Acc:HGNC:51383]
ENSG00000088035	371.748	368.118	329.579	252.834	240.203	240.555	-1.40386	9.27118e-39	6.90684e-37	ALG6	ALG6, alpha-1,3-glucosyltransferase [Source:HGNC Symbol;Acc:HGNC:23157]
ENSG00000201312	238.972	209.571	210.895	222.095	240.098	240.618	1.78623	0.0221311	0.0800539	RNA5SP72	RNA, 5S ribosomal pseudogene 72 [Source:HGNC Symbol;Acc:HGNC:42849]
ENSG00000075336	132.028	127.78	155.886	220.002	233.741	238.513	-1.06566	8.40166e-40	6.64942e-38	TIMM21	translocase of inner mitochondrial membrane 21 [Source:HGNC Symbol;Acc:HGNC:25010]
ENSG00000260944	217.297	236.452	232.959	235.734	232.518	213.656	2.52639	0.0160834	0.0613305	FOXC2-AS1	FOXC2 antisense RNA 1 [Source:HGNC Symbol;Acc:HGNC:50665]
ENSG00000189057	217.397	209.982	202.834	235.267	232.382	207.972	-2.55192	4.93613e-194	6.48784e-191	FAM111B	family with sequence similarity 111 member B [Source:HGNC Symbol;Acc:HGNC:24200]
ENSG00000146147	334.919	260.694	289.065	263.22	231.121	253.664	2.26035	0.019442	0.0716435	MLIP	muscular LMNA interacting protein [Source:HGNC Symbol;Acc:HGNC:21355]
ENSG00000251867	225.348	233.898	229.685	250.016	230.283	222.158	1.21923	1.07299e-07	1.027e-06	AC009812.1
ENSG00000188517	257.619	234.14	224.614	227.28	225.821	214.242	1.36109	0.0367049	0.121539	COL25A1	collagen type XXV alpha 1 chain [Source:HGNC Symbol;Acc:HGNC:18603]
ENSG00000254027	251.83	232.111	225.257	235.782	225.519	235.71	-1.03377	0.0126547	0.0500609	AC009902.2
ENSG00000214425	203.207	235.274	240.13	211.919	223.73	203.444	3.29509	0.0202369	0.0740979	LRRC37A4P	leucine rich repeat containing 37 member A4, pseudogene [Source:HGNC Symbol;Acc:HGNC:25479]
ENSG00000142178	177.79	190.832	183.513	204.721	221.019	203.856	1.21869	0.00842895	0.0351186	SIK1	salt inducible kinase 1 [Source:HGNC Symbol;Acc:HGNC:11142]
ENSG00000162063	201.66	187.641	172.273	213.207	211.469	202.732	-1.19657	2.71402e-59	4.16172e-57	CCNF	cyclin F [Source:HGNC Symbol;Acc:HGNC:1591]
ENSG00000231346	221.073	207.769	182.302	219.809	208.147	209.951	1.31053	0.00339973	0.0157638	LINC01160	long intergenic non-protein coding RNA 1160 [Source:HGNC Symbol;Acc:HGNC:49525]
ENSG00000138741	184.078	174.803	181.508	202.161	206.962	205.835	-1.08507	2.01987e-10	2.63041e-09	TRPC3	transient receptor potential cation channel subfamily C member 3 [Source:HGNC Symbol;Acc:HGNC:12335]
ENSG00000213946	181.25	242.778	249.857	211.033	206.162	204.41	3.13053	0.0109076	0.0438088	DNAJB1P1	DnaJ heat shock protein family (Hsp40) member B1 pseudogene 1 [Source:HGNC Symbol;Acc:HGNC:24988]
ENSG00000109674	268.847	249.403	241.474	200.519	198.317	196.051	-1.78172	3.93517e-65	7.0645e-63	NEIL3	nei like DNA glycosylase 3 [Source:HGNC Symbol;Acc:HGNC:24573]
ENSG00000213967	180.019	190.96	193.675	200.358	197.925	195.148	-1.02776	7.57516e-16	1.56005e-14	ZNF726	zinc finger protein 726 [Source:HGNC Symbol;Acc:HGNC:32462]
ENSG00000162461	241.999	225.77	211.954	212.418	197.781	200.547	-1.41162	1.91162e-09	2.23337e-08	SLC25A34	solute carrier family 25 member 34 [Source:HGNC Symbol;Acc:HGNC:27653]
ENSG00000180209	198.317	183.754	183.57	215.3	196.868	198.473	4.84783	0.0191343	0.0706443	MYLPF	myosin light chain, phosphorylatable, fast skeletal muscle [Source:HGNC Symbol;Acc:HGNC:29824]
ENSG00000221818	183.978	186.222	175.566	183.708	196.249	191.902	1.20572	0.0407546	0.131658	EBF2	early B-cell factor 2 [Source:HGNC Symbol;Acc:HGNC:19090]
ENSG00000067191	121.316	132.602	129.546	209.326	195.984	199.375	1.33801	2.1247e-67	4.15922e-65	CACNB1	calcium voltage-gated channel auxiliary subunit beta 1 [Source:HGNC Symbol;Acc:HGNC:1401]
ENSG00000102760	134.157	142.078	126.934	202.177	193.561	172.872	3.48673	1.49059e-14	2.7497e-13	RGCC	regulator of cell cycle [Source:HGNC Symbol;Acc:HGNC:20369]
ENSG00000112406	240.369	234.976	228.323	188.474	193.206	184.715	1.53759	4.51161e-53	5.59044e-51	HECA	hdc homolog, cell cycle regulator [Source:HGNC Symbol;Acc:HGNC:21041]
ENSG00000265222	186.806	206.847	187.771	203.304	189.673	188.894	2.25841	0.029509	0.101098	AC079336.2
ENSG00000255532	182.913	184.236	162.433	180.198	184.343	173.141	1.28732	0.0333262	0.11216	AC118942.1
ENSG00000183474	181.799	186.818	158.611	188.378	184.018	199.549	2.12621	0.0211914	0.0770639	GTF2H2C	GTF2H2 family member C [Source:HGNC Symbol;Acc:HGNC:31394]
ENSG00000071575	118.039	117.807	105.041	183.08	183.105	172.587	-1.13688	4.07517e-19	1.07355e-17	TRIB2	tribbles pseudokinase 2 [Source:HGNC Symbol;Acc:HGNC:30809]
ENSG00000112118	157.878	132.376	130.34	194.239	182.493	184.097	-1.1927	5.58231e-87	1.67025e-84	MCM3	minichromosome maintenance complex component 3 [Source:HGNC Symbol;Acc:HGNC:6945]
ENSG00000114698	219.958	222.777	231.729	183.289	182.312	182.973	-1.11096	7.51398e-10	9.16875e-09	PLSCR4	phospholipid scramblase 4 [Source:HGNC Symbol;Acc:HGNC:16497]
ENSG00000139438	167.194	155.171	145.762	194.335	180.908	171.685	-1.28661	1.08472e-08	1.16419e-07	FAM222A	family with sequence similarity 222 member A [Source:HGNC Symbol;Acc:HGNC:25915]
ENSG00000163393	195.422	200.847	185.727	181.067	179.277	166.555	-1.18381	6.33843e-06	4.79086e-05	SLC22A15	solute carrier family 22 member 15 [Source:HGNC Symbol;Acc:HGNC:20301]
ENSG00000160471	167.676	164.916	154.808	187.492	179.05	173.743	1.9255	1.66556e-09	1.95959e-08	COX6B2	cytochrome c oxidase subunit 6B2 [Source:HGNC Symbol;Acc:HGNC:24380]
ENSG00000187398	195.156	189.002	180.202	181.293	176.242	170.497	1.12455	1.86579e-20	5.33942e-19	LUZP2	leucine zipper protein 2 [Source:HGNC Symbol;Acc:HGNC:23206]
ENSG00000141485	122.829	151.525	157.021	156.19	176.227	198.821	1.13811	0.0477409	0.149567	SLC13A5	solute carrier family 13 member 5 [Source:HGNC Symbol;Acc:HGNC:23089]
ENSG00000224420	187.088	166.391	148.639	177.396	176.181	176.767	-1.02383	6.43236e-10	7.90132e-09	ADM5	adrenomedullin 5 (putative) [Source:HGNC Symbol;Acc:HGNC:27293]
ENSG00000123358	213.504	233.487	206.94	188.249	173.924	160.491	1.63756	2.44368e-34	1.48649e-32	NR4A1	nuclear receptor subfamily 4 group A member 1 [Source:HGNC Symbol;Acc:HGNC:7980]
ENSG00000106665	230.588	222.167	205.161	167.236	173.335	157.768	1.2867	4.42666e-83	1.18912e-80	CLIP2	CAP-Gly domain containing linker protein 2 [Source:HGNC Symbol;Acc:HGNC:2586]
ENSG00000105398	124.177	135.397	121.976	177.879	172.844	160.903	5.88592	0.000370797	0.00211665	SULT2A1	sulfotransferase family 2A member 1 [Source:HGNC Symbol;Acc:HGNC:11458]
ENSG00000261600	180.002	162.108	171.535	166.704	172.595	171.447	-1.76738	0.00943378	0.0387826	AC233266.2
ENSG00000148483	215.866	203.131	178.348	178.894	171.742	169.088	1.12632	0.0410206	0.131869	TMEM236	transmembrane protein 236 [Source:HGNC Symbol;Acc:HGNC:23473]
ENSG00000148408	198.167	187.371	178.783	167.848	169.892	163.626	1.94906	0.0226496	0.0816806	CACNA1B	calcium voltage-gated channel subunit alpha1 B [Source:HGNC Symbol;Acc:HGNC:1389]
ENSG00000234684	168.225	154.462	155.243	160.682	169.439	163.135	-1.15575	4.95688e-09	5.52128e-08	SDCBP2-AS1	SDCBP2 antisense RNA 1 [Source:HGNC Symbol;Acc:HGNC:44314]
ENSG00000234948	164.233	165.072	155.167	168.798	168.118	162.233	1.30455	0.013973	0.0545838	LINC01524	long intergenic non-protein coding RNA 1524 [Source:HGNC Symbol;Acc:HGNC:51228]
ENSG00000081985	102.835	110.502	105.627	148.976	168.058	161.251	1.15146	0.0197757	0.0726839	IL12RB2	interleukin 12 receptor subunit beta 2 [Source:HGNC Symbol;Acc:HGNC:5972]
ENSG00000139304	152.472	141.44	128.959	167.574	165.529	159.937	1.12225	0.0436331	0.138801	PTPRQ	protein tyrosine phosphatase, receptor type Q [Source:HGNC Symbol;Acc:HGNC:9679]
ENSG00000164849	169.805	147.412	132.573	178.088	164.358	167.458	1.47885	8.77516e-11	1.17734e-09	GPR146	G protein-coupled receptor 146 [Source:HGNC Symbol;Acc:HGNC:21718]
ENSG00000009694	75.1714	77.621	71.2822	167.477	162.003	152.274	1.2402	0.0449737	0.142266	TENM1	teneurin transmembrane protein 1 [Source:HGNC Symbol;Acc:HGNC:8117]
ENSG00000046653	311.847	291.845	278.336	173.564	161.988	154.633	1.57695	0.0495152	0.154167	GPM6B	glycoprotein M6B [Source:HGNC Symbol;Acc:HGNC:4461]
ENSG00000216624	144.304	164.647	157.911	171.744	161.935	158.892	-1.1006	0.00132343	0.00676739	GAPDHP72	glyceraldehyde-3-phosphate dehydrogenase pseudogene 72 [Source:HGNC Symbol;Acc:HGNC:22955]
ENSG00000247796	161.222	158.036	146.179	156.286	161.897	159.098	-2.53947	2.0402e-24	7.59184e-23	AC008966.1
ENSG00000230581	173.748	176.051	167.94	175.931	161.55	161.22	2.35	0.00772484	0.0326282	ACTG1P14	actin gamma 1 pseudogene 14 [Source:HGNC Symbol;Acc:HGNC:49751]
ENSG00000233073	152.422	158.306	145.498	163.468	159.557	149.171	-2.50476	8.25497e-15	1.55555e-13	AC005009.2
ENSG00000143622	152.04	132.12	122.714	168.17	158.9	151.641	1.024	4.81051e-57	6.96993e-55	RIT1	Ras like without CAAX 1 [Source:HGNC Symbol;Acc:HGNC:10023]
ENSG00000166016	151.008	139.014	125.231	155.674	157.133	149.361	2.10451	2.90209e-162	2.48378e-159	ABTB2	ankyrin repeat and BTB domain containing 2 [Source:HGNC Symbol;Acc:HGNC:23842]
ENSG00000101544	122.463	119.056	110.623	168.411	156.529	158.148	1.10799	4.60866e-50	5.30025e-48	ADNP2	ADNP homeobox 2 [Source:HGNC Symbol;Acc:HGNC:23803]
ENSG00000112561	128.818	128.049	123.831	169.168	155.865	154.982	1.47358	1.66586e-14	3.05924e-13	TFEB	transcription factor EB [Source:HGNC Symbol;Acc:HGNC:11753]
ENSG00000149043	187.953	181.399	165.556	159.346	155.782	158.528	2.96284	0.0192412	0.0709652	SYT8	synaptotagmin 8 [Source:HGNC Symbol;Acc:HGNC:19264]
ENSG00000159899	186.04	168.165	157.059	155.159	153.577	145.799	-1.2638	8.15049e-30	4.03707e-28	NPR2	natriuretic peptide receptor 2 [Source:HGNC Symbol;Acc:HGNC:7944]
ENSG00000258654	157.812	165.781	118.4	139.846	153.139	141.192	1.98396	0.00825481	0.0344867	AC026495.1
ENSG00000164123	158.843	182.449	162.982	154.37	152.89	146.971	4.74422	0.0191343	0.0706443	C4orf45	chromosome 4 open reading frame 45 [Source:HGNC Symbol;Acc:HGNC:26342]
ENSG00000196890	166.994	165.881	151.439	154.435	152.12	147.588	1.63753	7.78903e-12	1.14523e-10	HIST3H2BB	histone cluster 3 H2B family member b [Source:HGNC Symbol;Acc:HGNC:20514]
ENSG00000197837	150.443	138.844	138.666	155.111	151.396	148.68	-1.02889	6.40519e-05	0.000415519	HIST4H4	histone cluster 4 H4 [Source:HGNC Symbol;Acc:HGNC:20510]
ENSG00000111087	186.689	193.244	190.42	155.819	151.312	148.459	1.03709	7.85077e-22	2.46522e-20	GLI1	GLI family zinc finger 1 [Source:HGNC Symbol;Acc:HGNC:4317]
ENSG00000251421	147.132	145.809	140.048	156.528	150.731	135.207	2.70105	0.0408577	0.131772	AC016556.1
ENSG00000060642	289.507	244.112	270.01	160.634	150.195	148.079	-1.57641	8.48306e-35	5.28246e-33	PIGV	phosphatidylinositol glycan anchor biosynthesis class V [Source:HGNC Symbol;Acc:HGNC:26031]
ENSG00000162804	137.95	144.092	127.956	160.231	149.916	146.353	-1.24976	1.30247e-15	2.6265e-14	SNED1	sushi, nidogen and EGF like domains 1 [Source:HGNC Symbol;Acc:HGNC:24696]
ENSG00000183208	165.913	158.476	155.394	156.834	149.387	139.197	-1.24953	3.90084e-18	9.56421e-17	GDPGP1	GDP-D-glucose phosphorylase 1 [Source:HGNC Symbol;Acc:HGNC:34360]
ENSG00000155367	150.992	159.71	169.7	143.968	147.447	136.68	1.46272	2.01734e-38	1.46434e-36	PPM1J	protein phosphatase, Mg2+/Mn2+ dependent 1J [Source:HGNC Symbol;Acc:HGNC:20785]
ENSG00000036565	77.0012	79.3515	82.8819	136.062	147.356	143.329	2.69514	0.0152392	0.0585603	SLC18A1	solute carrier family 18 member A1 [Source:HGNC Symbol;Acc:HGNC:10934]
ENSG00000170122	162.087	161.824	155.527	151.23	146.262	144.865	-2.32786	0.00456333	0.0204696	FOXD4	forkhead box D4 [Source:HGNC Symbol;Acc:HGNC:3805]
ENSG00000134594	165.963	176.477	169.113	153.436	145.454	138.991	3.00156	2.28875e-06	1.84474e-05	RAB33A	RAB33A, member RAS oncogene family [Source:HGNC Symbol;Acc:HGNC:9773]
ENSG00000087074	103.5	105.183	99.4583	156.206	144.654	144.232	1.923	7.55192e-152	5.55851e-149	PPP1R15A	protein phosphatase 1 regulatory subunit 15A [Source:HGNC Symbol;Acc:HGNC:14375]
ENSG00000106089	105.662	117.084	110.225	154.08	144.193	141.888	1.16462	2.02736e-52	2.47877e-50	STX1A	syntaxin 1A [Source:HGNC Symbol;Acc:HGNC:11433]
ENSG00000156671	173.282	165.129	159.86	155.674	144.14	147.43	1.13746	6.79819e-55	8.99953e-53	SAMD8	sterile alpha motif domain containing 8 [Source:HGNC Symbol;Acc:HGNC:26320]
ENSG00000097046	109.954	96.4162	99.3637	149.572	142.547	146.511	-1.06418	1.27084e-43	1.13794e-41	CDC7	cell division cycle 7 [Source:HGNC Symbol;Acc:HGNC:1745]
ENSG00000092853	100.672	101.665	97.32	148.219	141.86	134.02	-1.20996	2.98971e-63	5.14146e-61	CLSPN	claspin [Source:HGNC Symbol;Acc:HGNC:19715]
ENSG00000124508	169.589	165.739	166.275	142.116	141.694	137.994	1.27459	3.85528e-46	3.90859e-44	BTN2A2	butyrophilin subfamily 2 member A2 [Source:HGNC Symbol;Acc:HGNC:1137]
ENSG00000052802	83.7548	84.0184	76.5995	146.818	140.841	134.59	1.24219	3.11241e-77	7.43785e-75	MSMO1	methylsterol monooxygenase 1 [Source:HGNC Symbol;Acc:HGNC:10545]
ENSG00000265252	160.041	130.134	114.199	135.692	139.474	128.843	2.73856	0.0156041	0.0597565	MIR3132	microRNA 3132 [Source:HGNC Symbol;Acc:HGNC:38373]
ENSG00000111405	101.554	113.353	111.02	145.707	139.271	134.637	3.18039	5.23329e-38	3.73972e-36	ENDOU	endonuclease, poly(U) specific [Source:HGNC Symbol;Acc:HGNC:14369]
ENSG00000254852	127.537	143.099	138.212	138.816	139.059	137.582	-4.68352	0.026383	0.0919633	NPIPA2	nuclear pore complex interacting protein family member A2 [Source:HGNC Symbol;Acc:HGNC:41979]
ENSG00000113391	100.789	108.147	102.391	126.82	138.863	128.209	-1.06829	1.13492e-35	7.35338e-34	FAM172A	family with sequence similarity 172 member A [Source:HGNC Symbol;Acc:HGNC:25365]
ENSG00000133055	122.563	120.474	111.682	140.683	137.866	137.107	-4.83781	0.0191343	0.0706443	MYBPH	myosin binding protein H [Source:HGNC Symbol;Acc:HGNC:7552]
ENSG00000128342	192.079	169.952	165.972	154.885	136.953	135.461	1.29696	2.09057e-84	5.91825e-82	LIF	LIF, interleukin 6 family cytokine [Source:HGNC Symbol;Acc:HGNC:6596]
ENSG00000236480	159.409	138.943	128.713	138.188	135.7	138.532	-1.77409	3.32681e-07	2.98982e-06	PKMP1	pyruvate kinase, muscle pseudogene 1 [Source:HGNC Symbol;Acc:HGNC:44243]
ENSG00000111863	197.651	185.839	167.524	146.802	135.692	139.181	1.13882	0.0136449	0.0534586	ADTRP	androgen dependent TFPI regulating protein [Source:HGNC Symbol;Acc:HGNC:21214]
ENSG00000120279	150.692	161.015	165.802	129.847	134.454	124.948	2.96797	0.0116034	0.0462559	MYCT1	MYC target 1 [Source:HGNC Symbol;Acc:HGNC:23172]
ENSG00000006747	47.3917	48.811	43.636	168.637	134.409	139.719	1.33242	1.95184e-10	2.54631e-09	SCIN	scinderin [Source:HGNC Symbol;Acc:HGNC:21695]
ENSG00000208028	126.805	118.616	115.959	128.059	134.242	120.594	2.26719	3.39224e-19	8.98786e-18	MIR616	microRNA 616 [Source:HGNC Symbol;Acc:HGNC:32872]
ENSG00000164744	123.894	120.134	117.227	132.375	134.167	129.159	1.97867	0.0293233	0.100564	SUN3	Sad1 and UNC84 domain containing 3 [Source:HGNC Symbol;Acc:HGNC:22429]
ENSG00000096070	92.2717	95.3807	89.0697	141.569	133.714	123.951	-1.04253	2.4186e-33	1.39513e-31	BRPF3	bromodomain and PHD finger containing 3 [Source:HGNC Symbol;Acc:HGNC:14256]
ENSG00000076351	83.289	90.6287	82.9198	131.087	133.503	125.502	-1.32087	5.33944e-45	5.18475e-43	SLC46A1	solute carrier family 46 member 1 [Source:HGNC Symbol;Acc:HGNC:30521]
ENSG00000107554	90.026	107.14	98.4175	142.6	133.08	127.291	1.4159	4.23071e-70	8.74711e-68	DNMBP	dynamin binding protein [Source:HGNC Symbol;Acc:HGNC:30373]
ENSG00000129646	199.032	165.64	151.647	141.955	132.619	132.199	-1.36835	3.94374e-14	7.03185e-13	QRICH2	glutamine rich 2 [Source:HGNC Symbol;Acc:HGNC:25326]
ENSG00000249271	121.332	136.39	133.198	129.927	131.253	120.103	-4.74962	0.026383	0.0919633	HNRNPA1P44	heterogeneous nuclear ribonucleoprotein A1 pseudogene 44 [Source:HGNC Symbol;Acc:HGNC:48774]
ENSG00000100003	86.7158	90.3166	80.7815	138.477	130.241	116.24	1.48115	9.62219e-98	3.37253e-95	SEC14L2	SEC14 like lipid binding 2 [Source:HGNC Symbol;Acc:HGNC:10699]
ENSG00000254400	137.651	136.305	127.218	146.738	130.226	131.534	1.67099	0.0269306	0.0935087	AC091564.2
ENSG00000259659	135.338	133.354	119.498	130.394	130.067	124.03	1.24457	0.000124942	0.000773961	AC009996.1
ENSG00000154556	93.8686	114.758	115.94	126.723	129.418	118.742	1.75411	0.0483176	0.151065	SORBS2	sorbin and SH3 domain containing 2 [Source:HGNC Symbol;Acc:HGNC:24098]
ENSG00000261114	138.366	128.092	124.645	134.935	128.724	124.869	2.39248	2.47288e-18	6.13254e-17	AC012181.2
ENSG00000156787	110.869	114.474	110.396	126.916	128.308	118.267	-1.14363	4.94276e-39	3.74287e-37	TBC1D31	TBC1 domain family member 31 [Source:HGNC Symbol;Acc:HGNC:30888]
ENSG00000232749	125.84	125.439	119.744	138.171	127.485	119.502	5.17396	0.00806748	0.0337962	AL162726.4
ENSG00000188219	129.666	146.007	133.425	135.015	126.602	117.016	-2.10634	2.27686e-07	2.09221e-06	POTEE	POTE ankyrin domain family member E [Source:HGNC Symbol;Acc:HGNC:33895]
ENSG00000221255	126.555	125.652	145.498	131.199	126.187	118.267	4.9007	0.0191343	0.0706443	RNU6ATAC37P	RNA, U6atac small nuclear 37, pseudogene [Source:HGNC Symbol;Acc:HGNC:46936]
ENSG00000100413	90.3421	86.203	78.9081	130.217	125.93	114.768	-1.17621	4.8263e-65	8.62221e-63	POLR3H	RNA polymerase III subunit H [Source:HGNC Symbol;Acc:HGNC:30349]
ENSG00000118432	94.0682	105.41	97.0551	123.132	125.704	119.106	-1.79217	2.25275e-05	0.000156692	CNR1	cannabinoid receptor 1 [Source:HGNC Symbol;Acc:HGNC:2159]
ENSG00000065413	200.097	224.338	197.327	128.913	125.605	119.47	-1.18457	4.55965e-14	8.08306e-13	ANKRD44	ankyrin repeat domain 44 [Source:HGNC Symbol;Acc:HGNC:25259]
ENSG00000185338	129.966	119.609	109.241	136.304	125.032	127.275	-1.06947	4.7572e-13	7.75352e-12	SOCS1	suppressor of cytokine signaling 1 [Source:HGNC Symbol;Acc:HGNC:19383]
ENSG00000184659	118.405	153.923	103.773	102.264	123.227	105.174	-1.55147	0.00829852	0.0346536	FOXD4L4	forkhead box D4-like 4 [Source:HGNC Symbol;Acc:HGNC:23762]
ENSG00000181284	136.32	134.532	127.729	127.737	122.284	120.895	1.05846	1.91905e-26	7.91758e-25	TMEM102	transmembrane protein 102 [Source:HGNC Symbol;Acc:HGNC:26722]
ENSG00000041353	196.237	209.202	201.301	116.772	121.982	117.792	-1.45637	2.06856e-13	3.47497e-12	RAB27B	RAB27B, member RAS oncogene family [Source:HGNC Symbol;Acc:HGNC:9767]
ENSG00000134817	106.661	100.955	105.495	122.617	121.846	118.314	-2.66126	3.8021e-07	3.3913e-06	APLNR	apelin receptor [Source:HGNC Symbol;Acc:HGNC:339]
ENSG00000110987	99.2582	89.4939	87.9722	123.1	119.905	115.385	1.31428	1.0776e-19	2.95072e-18	BCL7A	BCL tumor suppressor 7A [Source:HGNC Symbol;Acc:HGNC:1004]
ENSG00000108405	69.4325	85.9618	87.3666	114.63	119.649	108.467	-5.22201	0.00806748	0.0337962	P2RX1	purinergic receptor P2X 1 [Source:HGNC Symbol;Acc:HGNC:8533]
ENSG00000131153	154.734	153.568	135.563	131.248	118.969	115.227	-1.49359	1.33984e-91	4.40257e-89	GINS2	GINS complex subunit 2 [Source:HGNC Symbol;Acc:HGNC:24575]
ENSG00000109758	87.1649	93.6076	86.8368	127.077	118.728	108.625	-1.25507	0.00227369	0.0109985	HGFAC	HGF activator [Source:HGNC Symbol;Acc:HGNC:4894]
ENSG00000230551	112.1	118.318	110.926	126.159	118.365	110.936	1.10632	2.44705e-35	1.56348e-33	AC021078.1
ENSG00000103647	163.65	158.249	142.546	114.196	116.266	109.163	-1.22006	3.78057e-09	4.2718e-08	CORO2B	coronin 2B [Source:HGNC Symbol;Acc:HGNC:2256]
ENSG00000067082	65.1075	71.2944	60.6476	121.941	115.527	106.313	1.52206	2.13732e-122	1.06294e-119	KLF6	Kruppel like factor 6 [Source:HGNC Symbol;Acc:HGNC:2235]
ENSG00000128606	93.852	103.651	92.8921	119.944	114.485	114.277	-2.11985	0.000997754	0.00524188	LRRC17	leucine rich repeat containing 17 [Source:HGNC Symbol;Acc:HGNC:16895]
ENSG00000171817	107.343	106.998	98.9852	121.458	113.163	108.324	-1.54563	9.74667e-09	1.05159e-07	ZNF540	zinc finger protein 540 [Source:HGNC Symbol;Acc:HGNC:25331]
ENSG00000119138	95.5986	79.5643	72.8339	104.454	112.688	114.594	2.28717	3.1131e-35	1.98215e-33	KLF9	Kruppel like factor 9 [Source:HGNC Symbol;Acc:HGNC:1123]
ENSG00000163362	112.383	103.353	101.615	117.416	112.174	122.937	-1.45535	2.52601e-13	4.20643e-12	C1orf106	chromosome 1 open reading frame 106 [Source:HGNC Symbol;Acc:HGNC:25599]
ENSG00000143369	91.7727	102.161	93.6301	112.859	111.993	104.92	-1.17061	1.2992e-07	1.22945e-06	ECM1	extracellular matrix protein 1 [Source:HGNC Symbol;Acc:HGNC:3153]
ENSG00000136367	84.1041	98.2177	100.177	120.54	111.948	106.757	-1.38845	7.72598e-35	4.81918e-33	ZFHX2	zinc finger homeobox 2 [Source:HGNC Symbol;Acc:HGNC:20152]
ENSG00000257169	113.897	108.36	107.046	112.843	110.883	109.765	1.21009	0.0250542	0.0889405	AC125612.1
ENSG00000005001	35.6478	34.1152	32.0552	114.92	110.619	104.35	3.05099	0.00135019	0.00688315	PRSS22	protease, serine 22 [Source:HGNC Symbol;Acc:HGNC:14368]
ENSG00000232098	106.627	107.268	105.551	114.646	110.34	105.585	-1.00315	4.06582e-17	9.27652e-16	AC012313.1
ENSG00000223839	108.973	121.524	113.915	111.635	109.932	107.279	-1.32749	0.00530225	0.0234169	FAM95B1	family with sequence similarity 95 member B1 [Source:HGNC Symbol;Acc:HGNC:32318]
ENSG00000136205	127.87	130.461	124.209	115.017	109.102	106.583	-1.10503	1.02907e-44	9.9141e-43	TNS3	tensin 3 [Source:HGNC Symbol;Acc:HGNC:21616]
ENSG00000010932	245.991	228.934	224.595	118.704	108.619	107.675	3.12713	0.00705421	0.0300787	FMO1	flavin containing monooxygenase 1 [Source:HGNC Symbol;Acc:HGNC:3769]
ENSG00000109321	136.137	143.014	136.055	112.36	107.811	105.838	1.92638	8.72806e-119	4.17156e-116	AREG	amphiregulin [Source:HGNC Symbol;Acc:HGNC:651]
ENSG00000166106	92.5877	105.778	98.6635	111.297	107.124	109.116	-1.35546	2.91035e-13	4.82246e-12	ADAMTS15	ADAM metallopeptidase with thrombospondin type 1 motif 15 [Source:HGNC Symbol;Acc:HGNC:16305]
ENSG00000070731	222.204	206.323	183.324	126.143	106.784	106.393	5.44878	0.00485371	0.0216098	ST6GALNAC2	ST6 N-acetylgalactosaminide alpha-2,6-sialyltransferase 2 [Source:HGNC Symbol;Acc:HGNC:10867]
ENSG00000236155	116.508	107.183	103.621	104.744	105.357	107.548	3.17749	0.0253587	0.089684	AL355877.1
ENSG00000244144	113.148	109.396	100.802	108.882	105.063	100.661	-2.81327	0.0165679	0.062846	AC128688.1
ENSG00000198003	112.982	112.275	105.608	106.579	104.142	100.487	-1.40394	0.00710419	0.0302532	CCDC151	coiled-coil domain containing 151 [Source:HGNC Symbol;Acc:HGNC:28303]
ENSG00000173077	87.9134	97.168	99.6097	107.964	103.062	100.155	-2.37654	0.0400365	0.129657	2017-12-01	deleted in esophageal cancer 1 [Source:HGNC Symbol;Acc:HGNC:23658]
ENSG00000124788	84.8527	88.1038	77.3186	104.873	102.783	98.4765	1.24344	0.00509398	0.0225975	ATXN1	ataxin 1 [Source:HGNC Symbol;Acc:HGNC:10548]
ENSG00000125398	84.886	90.8982	86.7611	105.098	102.669	106.804	1.98274	1.02226e-201	1.44698e-198	SOX9	SRY-box 9 [Source:HGNC Symbol;Acc:HGNC:11204]
ENSG00000123610	89.2442	85.5788	80.8193	110.492	102.654	100.424	-1.09429	1.69188e-09	1.98928e-08	TNFAIP6	TNF alpha induced protein 6 [Source:HGNC Symbol;Acc:HGNC:11898]
ENSG00000111644	120.317	129.212	124.266	96.113	102.352	87.1881	-2.06132	2.10933e-07	1.94897e-06	ACRBP	acrosin binding protein [Source:HGNC Symbol;Acc:HGNC:17195]
ENSG00000258674	100.506	107.041	99.1555	102.683	101.809	98.9039	-1.03298	0.00968703	0.0397217	AC011448.1
ENSG00000112303	133.625	134.319	131.173	110.54	101.235	105.633	1.96856	0.0143114	0.0553535	VNN2	vanin 2 [Source:HGNC Symbol;Acc:HGNC:12706]
ENSG00000119917	130.88	126.787	121.636	106.676	101.084	103.194	-1.26324	0.0092855	0.0382243	IFIT3	interferon induced protein with tetratricopeptide repeats 3 [Source:HGNC Symbol;Acc:HGNC:5411]
ENSG00000231298	117.207	103.296	94.2356	101.539	100.412	98.9198	3.13477	0.00187747	0.00927444	LINC00704	long intergenic non-protein coding RNA 704 [Source:HGNC Symbol;Acc:HGNC:44678]
ENSG00000120696	125.99	122.247	122.658	105.291	100.382	101.168	-1.02021	8.05314e-13	1.2942e-11	KBTBD7	kelch repeat and BTB domain containing 7 [Source:HGNC Symbol;Acc:HGNC:25266]
ENSG00000127364	82.79	84.5433	83.1658	105.468	99.8834	94.8351	-1.69111	4.38327e-08	4.39785e-07	TAS2R4	taste 2 receptor member 4 [Source:HGNC Symbol;Acc:HGNC:14911]
ENSG00000104689	75.6205	71.5497	61.1396	103.278	99.37	94.9617	1.16146	9.81262e-51	1.16117e-48	TNFRSF10A	TNF receptor superfamily member 10a [Source:HGNC Symbol;Acc:HGNC:11904]
ENSG00000198298	114.695	104.09	98.7014	99.5749	98.1319	99.3631	-1.30952	7.41942e-25	2.8266e-23	ZNF485	zinc finger protein 485 [Source:HGNC Symbol;Acc:HGNC:23440]
ENSG00000152137	91.1239	86.2455	93.4787	102.876	97.8148	103.115	3.05436	0.0320754	0.108576	HSPB8	heat shock protein family B (small) member 8 [Source:HGNC Symbol;Acc:HGNC:30171]
ENSG00000230319	103.234	108.176	98.4743	103.681	97.3241	96.8933	4.51369	0.0371188	0.121539	AL022476.1
ENSG00000112039	147.964	132.219	119.365	104.567	97.1051	94.5817	-1.04997	4.73486e-28	2.15926e-26	FANCE	Fanconi anemia complementation group E [Source:HGNC Symbol;Acc:HGNC:3586]
ENSG00000043591	53.0142	55.8468	52.7757	98.48	96.7503	90.877	2.14419	2.02086e-05	0.000141606	ADRB1	adrenoceptor beta 1 [Source:HGNC Symbol;Acc:HGNC:285]
ENSG00000214691	94.9831	95.324	91.5296	102.167	96.5917	97.4949	-1.10855	0.0192425	0.0709652	LINC01913	long intergenic non-protein coding RNA 1913 [Source:HGNC Symbol;Acc:HGNC:52732]
ENSG00000080298	66.2054	63.8188	60.061	97.6749	96.1765	91.6845	-1.13923	3.24067e-27	1.3998e-25	RFX3	regulatory factor X3 [Source:HGNC Symbol;Acc:HGNC:9984]
ENSG00000106927	124.925	127.382	117.511	97.7232	95.1346	91.9219	1.12099	0.00122472	0.00631618	AMBP	alpha-1-microglobulin/bikunin precursor [Source:HGNC Symbol;Acc:HGNC:453]
ENSG00000248927	100.073	102.87	98.5311	104.1	94.8628	95.405	-1.19454	3.76901e-06	2.94121e-05	AC114284.1
ENSG00000150510	122.696	107.296	95.8251	95.9037	94.6363	88.5497	-1.24115	1.91057e-17	4.45018e-16	FAM124A	family with sequence similarity 124 member A [Source:HGNC Symbol;Acc:HGNC:26413]
ENSG00000211644	113.63	100.26	96.8659	99.5749	93.0584	99.2998	-1.43609	0.00059867	0.00328692	IGLV1-51	immunoglobulin lambda variable 1-51 [Source:HGNC Symbol;Acc:HGNC:5882]
ENSG00000119899	78.831	76.8975	71.3012	92.3934	92.6659	94.1226	1.07185	1.81822e-32	1.00774e-30	SLC17A5	solute carrier family 17 member 5 [Source:HGNC Symbol;Acc:HGNC:10933]
ENSG00000182791	83.6883	86.5434	78.5107	89.4307	92.4167	86.2857	-1.06985	0.0454331	0.143473	CCDC87	coiled-coil domain containing 87 [Source:HGNC Symbol;Acc:HGNC:25579]
ENSG00000049883	49.5542	53.4779	53.5894	90.6705	92.2733	88.0905	-1.02162	7.93356e-25	3.01001e-23	PTCD2	pentatricopeptide repeat domain 2 [Source:HGNC Symbol;Acc:HGNC:25734]
ENSG00000132881	116.076	112.502	105.949	96.4189	92.2129	96.2283	-1.71668	6.90343e-13	1.11479e-11	RSG1	REM2 and RAB like small GTPase 1 [Source:HGNC Symbol;Acc:HGNC:28127]
ENSG00000119703	117.307	119.864	111.02	99.5749	91.5711	90.3704	-1.43558	6.68534e-15	1.27281e-13	ZC2HC1C	zinc finger C2HC-type containing 1C [Source:HGNC Symbol;Acc:HGNC:20354]
ENSG00000162383	90.2423	82.8269	75.6912	94.6638	91.5636	93.2677	3.18418	0.0253587	0.089684	SLC1A7	solute carrier family 1 member 7 [Source:HGNC Symbol;Acc:HGNC:10945]
ENSG00000157570	89.5935	82.4297	78.5297	99.9936	90.7331	92.1119	1.01473	0.0261834	0.0919633	TSPAN18	tetraspanin 18 [Source:HGNC Symbol;Acc:HGNC:20660]
ENSG00000196793	83.3722	88.1463	81.2735	91.379	90.6954	87.4889	-1.17941	5.1187e-49	5.7608e-47	ZNF239	zinc finger protein 239 [Source:HGNC Symbol;Acc:HGNC:13031]
ENSG00000222047	89.9262	84.0752	78.0944	90.1875	90.2046	85.3357	2.13079	1.10471e-15	2.24865e-14	C10orf55	chromosome 10 open reading frame 55 [Source:HGNC Symbol;Acc:HGNC:31008]
ENSG00000254876	83.5552	93.8771	86.9692	87.3696	90.0008	91.4628	-2.29254	1.63947e-23	5.75723e-22	AL590705.5
ENSG00000162148	74.689	84.7135	73.6287	85.8721	89.2005	86.0323	1.95859	1.68568e-15	3.36423e-14	PPP1R32	protein phosphatase 1 regulatory subunit 32 [Source:HGNC Symbol;Acc:HGNC:28869]
ENSG00000144362	104.165	99.4093	102.675	91.3307	89.193	90.8928	-1.18608	1.40921e-08	1.49242e-07	PHOSPHO2	phosphatase, orphan 2 [Source:HGNC Symbol;Acc:HGNC:28316]
ENSG00000069956	52.0161	55.2794	51.4511	83.3602	89.1024	81.8526	1.05103	1.90754e-56	2.70004e-54	MAPK6	mitogen-activated protein kinase 6 [Source:HGNC Symbol;Acc:HGNC:6879]
ENSG00000115641	74.2731	65.5069	67.8761	92.1036	88.7928	84.085	1.43011	2.24215e-98	8.01124e-96	FHL2	four and a half LIM domains 2 [Source:HGNC Symbol;Acc:HGNC:3703]
ENSG00000261279	85.7842	91.1536	83.2225	94.6155	88.5965	78.9237	3.11736	0.0320754	0.108576	ULK4P1	ULK4 pseudogene 1 [Source:HGNC Symbol;Acc:HGNC:15775]
ENSG00000013588	42.0022	41.7468	36.294	83.5051	88.0076	87.3623	1.07495	1.3408e-70	2.81967e-68	GPRC5A	G protein-coupled receptor class C group 5 member A [Source:HGNC Symbol;Acc:HGNC:9836]
ENSG00000131650	107.126	107.679	99.534	91.5561	87.8491	87.0773	1.43653	4.62243e-31	2.43717e-29	KREMEN2	kringle containing transmembrane protein 2 [Source:HGNC Symbol;Acc:HGNC:18797]
ENSG00000183666	95.0497	94.6289	95.4088	91.6044	86.8978	87.9797	-1.17803	1.35302e-36	9.13648e-35	GUSBP1	glucuronidase, beta pseudogene 1 [Source:HGNC Symbol;Acc:HGNC:13670]
ENSG00000222071	92.0721	73.1243	72.5122	81.0254	86.8374	86.3015	-1.05495	0.00172448	0.00858904	MIR1915	microRNA 1915 [Source:HGNC Symbol;Acc:HGNC:35399]
ENSG00000111962	104.864	105.211	103.678	79.1576	86.7468	82.1218	-1.1566	1.20985e-05	8.75031e-05	UST	uronyl 2-sulfotransferase [Source:HGNC Symbol;Acc:HGNC:17223]
ENSG00000184949	98.127	87.0399	84.1119	80.8805	86.6109	81.3143	-1.10092	5.95888e-21	1.76467e-19	FAM227A	family with sequence similarity 227 member A [Source:HGNC Symbol;Acc:HGNC:44197]
ENSG00000172476	69.0166	71.8192	84.0551	81.7178	86.4826	81.1085	-2.00313	0.0012882	0.00660744	RAB40A	RAB40A, member RAS oncogene family [Source:HGNC Symbol;Acc:HGNC:18283]
ENSG00000163701	97.3286	96.2602	102.429	96.4672	86.2033	82.0743	1.03446	0.0264997	0.0923262	IL17RE	interleukin 17 receptor E [Source:HGNC Symbol;Acc:HGNC:18439]
ENSG00000148680	79.5463	76.7415	74.5559	89.479	85.8711	84.6866	-5.15492	0.0105994	0.0427767	HTR7	5-hydroxytryptamine receptor 7 [Source:HGNC Symbol;Acc:HGNC:5302]
ENSG00000223039	95.1994	94.4161	91.0566	94.6155	84.9877	87.8214	1.60925	0.000139371	0.000855568	RN7SKP268	RNA, 7SK small nuclear pseudogene 268 [Source:HGNC Symbol;Acc:HGNC:45992]
ENSG00000010818	39.8397	38.2998	33.4177	93.1019	84.4895	89.0563	1.62707	7.70624e-122	3.73164e-119	HIVEP2	human immunodeficiency virus type I enhancer binding protein 2 [Source:HGNC Symbol;Acc:HGNC:4921]
ENSG00000103248	61.0986	65.975	64.7349	86.0975	84.2479	87.5047	-1.20232	1.63182e-53	2.05666e-51	MTHFSD	methenyltetrahydrofolate synthetase domain containing [Source:HGNC Symbol;Acc:HGNC:25778]
ENSG00000263724	80.3614	89.3095	80.4976	86.9187	83.9761	80.2852	1.94995	3.57227e-05	0.000241046	DLGAP1-AS3	DLGAP1 antisense RNA 3 [Source:HGNC Symbol;Acc:HGNC:27317]
ENSG00000151065	69.5822	71.7341	74.1963	81.7822	82.8587	77.8312	-1.33799	6.90895e-26	2.7758e-24	DCP1B	decapping mRNA 1B [Source:HGNC Symbol;Acc:HGNC:24451]
ENSG00000183155	95.4156	89.4939	84.339	86.484	82.0735	80.776	-1.0406	7.71114e-36	5.02275e-34	RABIF	RAB interacting factor [Source:HGNC Symbol;Acc:HGNC:9797]
ENSG00000227242	92.2883	88.0754	88.5209	92.0392	81.8848	82.8026	1.49552	0.0345668	0.115595	NBPF13P	NBPF member 13, pseudogene [Source:HGNC Symbol;Acc:HGNC:31995]
ENSG00000228393	81.7587	86.7136	86.3259	85.2602	81.5601	76.9446	-1.53605	2.22756e-14	4.04034e-13	LINC01004	long intergenic non-protein coding RNA 1004 [Source:HGNC Symbol;Acc:HGNC:48961]
ENSG00000231154	80.9935	88.6428	84.339	84.2458	81.2582	79.0028	-1.13727	0.000525366	0.00292151	MORF4L2-AS1	MORF4L2 antisense RNA 1 [Source:HGNC Symbol;Acc:HGNC:27991]
ENSG00000060718	35.8308	46.0165	40.8165	80.0754	81.2431	77.1188	1.20586	9.27685e-09	1.00355e-07	COL11A1	collagen type XI alpha 1 chain [Source:HGNC Symbol;Acc:HGNC:2186]
ENSG00000249641	86.6159	81.6495	77.0158	87.2569	81.2355	82.8817	-5.05182	0.0141278	0.0547642	HOXC13-AS	HOXC13 antisense RNA [Source:HGNC Symbol;Acc:HGNC:43753]
ENSG00000168994	75.0051	74.7414	71.3579	87.6111	80.3673	75.8047	1.59357	2.40087e-83	6.54496e-81	PXDC1	PX domain containing 1 [Source:HGNC Symbol;Acc:HGNC:21361]
ENSG00000224121	92.5378	92.6288	79.8543	87.7883	80.3295	83.3884	4.47001	0.0371188	0.121539	ATG12P2	autophagy related 12 pseudogene 2 [Source:HGNC Symbol;Acc:HGNC:38605]
ENSG00000104765	110.154	107.339	97.5282	78.755	79.5519	74.5698	1.00365	8.19844e-41	6.61665e-39	BNIP3L	BCL2 interacting protein 3 like [Source:HGNC Symbol;Acc:HGNC:1085]
ENSG00000223929	86.0005	81.3516	82.2385	80.8483	78.9177	79.0187	1.52649	0.00681618	0.0291821	MIR4432HG	MIR4432 host gene [Source:HGNC Symbol;Acc:HGNC:52005]
ENSG00000109654	112.449	106.771	100.499	86.3713	78.6686	78.6862	-1.27226	3.75764e-30	1.89437e-28	TRIM2	tripartite motif containing 2 [Source:HGNC Symbol;Acc:HGNC:15974]
ENSG00000233007	85.7842	79.4225	76.486	79.7372	78.1703	75.2506	2.62392	0.00504404	0.0223948	UBTFL11	upstream binding transcription factor, RNA polymerase I-like 11 (pseudogene) [Source:HGNC Symbol;Acc:HGNC:50288]
ENSG00000131746	68.9335	67.8332	64.2051	78.6906	78.1703	80.3327	3.0977	0.0252047	0.0893798	TNS4	tensin 4 [Source:HGNC Symbol;Acc:HGNC:24352]
ENSG00000162616	86.4163	92.7139	80.3273	80.8161	77.9589	71.7833	1.19743	5.15207e-38	3.68884e-36	DNAJB4	DnaJ heat shock protein family (Hsp40) member B4 [Source:HGNC Symbol;Acc:HGNC:14886]
ENSG00000124194	62.629	64.2869	66.8921	78.5618	77.2568	78.3695	5.28636	0.00622072	0.0269082	GDAP1L1	ganglioside induced differentiation associated protein 1 like 1 [Source:HGNC Symbol;Acc:HGNC:4213]
ENSG00000224189	84.5034	76.4861	76.0129	76.2914	77.1284	72.3691	1.06445	3.50238e-05	0.000236808	HAGLR	HOXD antisense growth-associated long non-coding RNA [Source:HGNC Symbol;Acc:HGNC:43755]
ENSG00000214076	77.6499	75.2095	82.125	76.9033	77.0378	67.1445	-1.53949	1.20919e-39	9.46822e-38	CPSF1P1	cleavage and polyadenylation specific factor 1 pseudogene 1 [Source:HGNC Symbol;Acc:HGNC:19251]
ENSG00000228615	89.344	81.6353	74.6126	77.3058	76.5471	80.0636	-4.97846	0.0141278	0.0547642	AC093166.2
ENSG00000106366	60.5663	61.9748	56.7117	80.4618	76.5245	79.6045	2.93205	0	0	SERPINE1	serpin family E member 1 [Source:HGNC Symbol;Acc:HGNC:8583]
ENSG00000196139	74.19	83.0964	81.6709	75.9855	76.0941	70.1368	1.60997	6.63667e-16	1.37292e-14	AKR1C3	aldo-keto reductase family 1 member C3 [Source:HGNC Symbol;Acc:HGNC:386]
ENSG00000181409	69.4159	71.7909	66.7597	78.4491	76.0111	70.6751	2.75488	1.44628e-71	3.18719e-69	AATK	apoptosis associated tyrosine kinase [Source:HGNC Symbol;Acc:HGNC:21]
ENSG00000182333	68.318	71.8902	65.6811	75.7117	75.6789	70.9917	2.64701	0.0230745	0.0830016	LIPF	lipase F, gastric type [Source:HGNC Symbol;Acc:HGNC:6622]
ENSG00000168874	68.3512	63.677	60.7044	73.3125	75.4071	65.4188	-1.96079	5.86527e-28	2.6583e-26	ATOH8	atonal bHLH transcription factor 8 [Source:HGNC Symbol;Acc:HGNC:24126]
ENSG00000118600	92.9371	89.352	96.3171	74.327	75.3165	77.2138	-1.20126	5.68629e-32	3.09109e-30	TMEM5	transmembrane protein 5 [Source:HGNC Symbol;Acc:HGNC:13530]
ENSG00000105219	54.844	60.5137	57.128	78.0304	75.1881	77.4829	1.61321	0.0270369	0.093825	CNTD2	cyclin N-terminal domain containing 2 [Source:HGNC Symbol;Acc:HGNC:25805]
ENSG00000251669	70.0979	73.3938	74.2153	77.5152	74.335	70.3584	-1.099	3.28969e-09	3.7482e-08	FAM86EP	family with sequence similarity 86 member E, pseudogene [Source:HGNC Symbol;Acc:HGNC:28017]
ENSG00000206824	75.2546	81.5928	83.9227	78.6745	74.2595	73.604	-1.54282	0.0103574	0.0421188	Y_RNA	Y RNA [Source:RFAM;Acc:RF00019]
ENSG00000237136	69.6654	73.3229	71.5661	78.916	74.2067	68.1578	1.71631	0.0059605	0.0259965	C4orf51	chromosome 4 open reading frame 51 [Source:HGNC Symbol;Acc:HGNC:37264]
ENSG00000101412	98.8756	102.034	95.1817	74.4558	73.0214	70.5326	-1.14963	1.54296e-62	2.60478e-60	E2F1	E2F transcription factor 1 [Source:HGNC Symbol;Acc:HGNC:3113]
ENSG00000179071	87.3811	76.472	79.4569	77.9338	72.9157	72.5591	-5.01992	0.0141278	0.0547642	CCDC89	coiled-coil domain containing 89 [Source:HGNC Symbol;Acc:HGNC:26762]
ENSG00000165115	62.1133	64.4997	63.4482	75.7922	72.8175	63.8831	-1.18965	3.33082e-08	3.38341e-07	KIF27	kinesin family member 27 [Source:HGNC Symbol;Acc:HGNC:18632]
ENSG00000105321	105.313	93.5225	91.681	72.2659	72.5457	68.886	1.00079	1.53764e-33	8.9397e-32	CCDC9	coiled-coil domain containing 9 [Source:HGNC Symbol;Acc:HGNC:24560]
ENSG00000055955	39.0412	37.7466	35.1775	70.7362	72.1078	63.3764	-1.26897	0.0381498	0.124423	ITIH4	inter-alpha-trypsin inhibitor heavy chain family member 4 [Source:HGNC Symbol;Acc:HGNC:6169]
ENSG00000213343	67.4197	68.1879	71.7742	76.2109	72.0625	70.8176	3.16715	0.0253587	0.089684	RPL21P18	ribosomal protein L21 pseudogene 18 [Source:HGNC Symbol;Acc:HGNC:28362]
ENSG00000133048	62.2963	58.1873	49.1047	69.4802	72.0323	68.3319	4.80261	0.0191343	0.0706443	CHI3L1	chitinase 3 like 1 [Source:HGNC Symbol;Acc:HGNC:1932]
ENSG00000047634	129.533	131.496	120.709	75.0354	71.9266	67.1762	1.11001	7.7665e-14	1.35397e-12	SCML1	sex comb on midleg like 1 (Drosophila) [Source:HGNC Symbol;Acc:HGNC:10580]
ENSG00000207550	86.3332	76.1315	73.553	76.694	71.6171	72.8916	2.68748	0.0408577	0.131772	MIR99B	microRNA 99b [Source:HGNC Symbol;Acc:HGNC:31651]
ENSG00000057704	38.7085	40.8106	41.0625	66.0988	71.4737	69.9468	-1.17538	1.12373e-14	2.08971e-13	TMCC3	transmembrane and coiled-coil domain family 3 [Source:HGNC Symbol;Acc:HGNC:29199]
ENSG00000222276	77.467	75.479	70.847	69.5447	71.4586	72.0367	2.21077	0.0278151	0.096218	RNU2-33P	RNA, U2 small nuclear 33, pseudogene [Source:HGNC Symbol;Acc:HGNC:48526]
ENSG00000124160	61.2816	56.0596	56.5224	74.2142	70.9301	68.5219	-2.32317	6.96797e-156	5.45607e-153	NCOA5	nuclear receptor coactivator 5 [Source:HGNC Symbol;Acc:HGNC:15909]
ENSG00000086696	41.2037	45.3782	46.6258	67.9506	70.3638	65.0071	1.81829	0.0333675	0.112289	HSD17B2	hydroxysteroid 17-beta dehydrogenase 2 [Source:HGNC Symbol;Acc:HGNC:5211]
ENSG00000216809	64.7416	71.8192	67.1949	70.9294	70.0543	73.9524	-1.8877	0.0166893	0.0632284	AL589993.1
ENSG00000135241	83.4055	86.9689	77.6214	71.7023	70.0241	69.5827	1.10071	1.45115e-52	1.78613e-50	PNPLA8	patatin like phospholipase domain containing 8 [Source:HGNC Symbol;Acc:HGNC:28900]
ENSG00000164306	65.3737	59.8328	57.1847	67.6124	69.5787	65.9887	-1.00036	2.61299e-20	7.40288e-19	PRIMPOL	primase and DNA directed polymerase [Source:HGNC Symbol;Acc:HGNC:26575]
ENSG00000183242	86.0504	74.2023	85.7203	85.5501	69.5334	65.7354	-1.06255	0.000596338	0.00327559	WT1-AS	WT1 antisense RNA [Source:HGNC Symbol;Acc:HGNC:18135]
ENSG00000256667	64.858	72.0462	67.5166	74.5041	69.4579	63.8672	-1.38605	5.4073e-14	9.51695e-13	KLRA1P	killer cell lectin like receptor A1, pseudogene [Source:HGNC Symbol;Acc:HGNC:6372]
ENSG00000081148	104.448	101.239	98.1905	70.8489	69.3975	67.0653	-1.97305	1.89877e-08	1.98349e-07	IMPG2	interphotoreceptor matrix proteoglycan 2 [Source:HGNC Symbol;Acc:HGNC:18362]
ENSG00000069493	121.199	111.311	107.841	73.5702	69.0879	66.8595	-1.50247	1.25853e-21	3.89868e-20	CLEC2D	C-type lectin domain family 2 member D [Source:HGNC Symbol;Acc:HGNC:14351]
ENSG00000257443	65.9226	76.6847	70.8849	73.4574	68.6802	68.2527	4.77446	0.026383	0.0919633	AC068305.3
ENSG00000150347	87.8136	79.4934	75.8805	73.1354	68.4839	71.5142	1.05579	1.74727e-05	0.000123517	ARID5B	AT-rich interaction domain 5B [Source:HGNC Symbol;Acc:HGNC:17362]
ENSG00000231574	66.2387	65.8048	58.8499	65.9539	68.3858	64.4372	3.07649	0.0320754	0.108576	LINC02015	long intergenic non-protein coding RNA 2015 [Source:HGNC Symbol;Acc:HGNC:52850]
ENSG00000093100	93.5026	102.899	92.0027	67.3226	67.963	63.9464	-1.49481	6.86237e-05	0.000442525	AC016026.1
ENSG00000084636	116.741	107.466	98.2094	71.9278	67.7592	69.456	2.13665	0.0271503	0.0941788	COL16A1	collagen type XVI alpha 1 chain [Source:HGNC Symbol;Acc:HGNC:2193]
ENSG00000125508	79.1637	92.7423	83.6956	71.0743	67.5025	68.5694	5.49907	0.00382817	0.017512	SRMS	src-related kinase lacking C-terminal regulatory tyrosine and N-terminal myristylation sites [Source:HGNC Symbol;Acc:HGNC:11298]
ENSG00000146809	57.439	55.9461	55.2925	63.5064	66.9815	61.3024	5.03312	0.0141278	0.0547642	ASB15	ankyrin repeat and SOCS box containing 15 [Source:HGNC Symbol;Acc:HGNC:19767]
ENSG00000162415	57.3392	61.7762	61.5181	75.3253	66.8003	62.6956	-3.37135	1.11682e-07	1.06618e-06	ZSWIM5	zinc finger SWIM-type containing 5 [Source:HGNC Symbol;Acc:HGNC:29299]
ENSG00000143278	91.3568	75.0109	75.3317	69.0938	66.5361	69.0602	1.00267	0.0391173	0.12724	F13B	coagulation factor XIII B chain [Source:HGNC Symbol;Acc:HGNC:3534]
ENSG00000114395	48.5728	53.1374	48.1396	67.2421	66.0529	60.9224	-1.15184	2.2094e-17	5.13324e-16	CYB561D2	cytochrome b561 family member D2 [Source:HGNC Symbol;Acc:HGNC:30253]
ENSG00000122861	52.931	56.2582	54.4977	72.1854	65.8717	64.7063	1.64543	2.44104e-122	1.1978e-119	PLAU	plasminogen activator, urokinase [Source:HGNC Symbol;Acc:HGNC:9052]
ENSG00000101945	87.4477	91.9479	90.716	69.1582	65.615	63.7881	-1.07534	1.97144e-44	1.87475e-42	SUV39H1	suppressor of variegation 3-9 homolog 1 [Source:HGNC Symbol;Acc:HGNC:11479]
ENSG00000124216	79.2801	79.0962	77.1105	65.3742	65.0941	65.4821	1.49323	5.72917e-27	2.42629e-25	SNAI1	snail family transcriptional repressor 1 [Source:HGNC Symbol;Acc:HGNC:11128]
ENSG00000130513	44.6637	49.6621	53.9111	65.1649	65.0111	56.3786	2.71253	8.04074e-262	2.11368e-258	GDF15	growth differentiation factor 15 [Source:HGNC Symbol;Acc:HGNC:30142]
ENSG00000040608	125.308	116.786	112.591	66.92	64.9507	60.0675	1.24431	9.11172e-13	1.45669e-11	RTN4R	reticulon 4 receptor [Source:HGNC Symbol;Acc:HGNC:18601]
ENSG00000109814	87.3978	84.1319	77.8674	64.8107	64.9205	59.545	1.29154	6.40811e-80	1.62642e-77	UGDH	UDP-glucose 6-dehydrogenase [Source:HGNC Symbol;Acc:HGNC:12525]
ENSG00000114378	82.1246	83.3801	84.6796	67.9828	64.845	67.5561	1.32443	0.000263301	0.00154201	HYAL1	hyaluronoglucosaminidase 1 [Source:HGNC Symbol;Acc:HGNC:5320]
ENSG00000125820	74.7056	73.1952	76.6942	61.9767	64.7242	58.2943	1.91516	0.0142033	0.0549939	NKX2-2	NK2 homeobox 2 [Source:HGNC Symbol;Acc:HGNC:7835]
ENSG00000187678	73.7242	67.7197	63.0319	64.8429	64.5279	59.1809	1.1302	2.60118e-83	7.03886e-81	SPRY4	sprouty RTK signaling antagonist 4 [Source:HGNC Symbol;Acc:HGNC:15533]
ENSG00000207383	54.4781	60.7549	55.1032	62.8623	64.3467	55.3178	-4.80423	0.026383	0.0919633	Y_RNA	Y RNA [Source:RFAM;Acc:RF00019]
ENSG00000183470	76.5022	72.4008	64.8106	70.4947	63.8182	61.0016	2.49584	0.0190946	0.0706443	FLJ40288	uncharacterized FLJ40288 [Source:NCBI gene;Acc:286023]
ENSG00000092295	116.541	101.211	87.764	62.9589	63.5917	60.8749	-1.12695	3.34784e-09	3.80857e-08	TGM1	transglutaminase 1 [Source:HGNC Symbol;Acc:HGNC:11777]
ENSG00000125538	82.5738	82.5716	76.3157	69.8828	62.5876	64.7855	4.49267	3.44076e-08	3.48834e-07	IL1B	interleukin 1 beta [Source:HGNC Symbol;Acc:HGNC:5992]
ENSG00000250820	59.9009	63.0528	61.8397	61.1072	62.4064	57.1544	-3.36001	0.040983	0.131772	AC138965.2
ENSG00000110042	77.8496	85.4228	91.208	67.226	62.0213	58.9909	-1.35293	0.00112674	0.0058469	DTX4	deltex E3 ubiquitin ligase 4 [Source:HGNC Symbol;Acc:HGNC:29151]
ENSG00000075426	40.6049	40.9524	42.4249	69.6896	61.6363	66.717	1.79868	2.9194e-182	2.98443e-179	FOSL2	FOS like 2, AP-1 transcription factor subunit [Source:HGNC Symbol;Acc:HGNC:3798]
ENSG00000251536	62.8286	61.8046	57.6578	57.3232	61.3947	59.7033	3.04054	0.040983	0.131772	AC055717.1
ENSG00000168899	73.8905	67.819	64.8106	63.8445	61.1833	62.4265	1.80441	1.06216e-05	7.75282e-05	VAMP5	vesicle associated membrane protein 5 [Source:HGNC Symbol;Acc:HGNC:12646]
ENSG00000214380	61.7806	53.9176	59.6258	63.0716	61.055	61.6507	-1.5124	0.0423836	0.135541	AC068781.1
ENSG00000155760	57.622	55.7191	51.0348	63.3776	60.5265	61.7932	2.06926	2.14923e-24	7.98142e-23	FZD7	frizzled class receptor 7 [Source:HGNC Symbol;Acc:HGNC:4045]
ENSG00000232677	59.6514	61.2655	62.3507	58.386	60.4283	58.0568	-1.21178	1.46421e-05	0.000104592	LINC00665	long intergenic non-protein coding RNA 665 [Source:HGNC Symbol;Acc:HGNC:44323]
ENSG00000100304	81.925	87.7775	86.534	63.4742	60.2924	58.8801	-1.06827	2.50783e-46	2.59251e-44	TTLL12	tubulin tyrosine ligase like 12 [Source:HGNC Symbol;Acc:HGNC:28974]
ENSG00000140543	52.2823	51.7899	52.0377	58.3376	60.0358	60.7641	-1.02223	2.4424e-12	3.75148e-11	DET1	de-etiolated homolog 1 (Arabidopsis) [Source:HGNC Symbol;Acc:HGNC:25477]
ENSG00000119915	74.9718	76.9684	79.1163	66.3565	59.7262	55.4286	-1.7147	9.98515e-12	1.45074e-10	ELOVL3	ELOVL fatty acid elongase 3 [Source:HGNC Symbol;Acc:HGNC:18047]
ENSG00000051180	29.6094	33.8599	32.1499	57.5325	59.5148	59.0384	-1.14666	7.14046e-12	1.05493e-10	RAD51	RAD51 recombinase [Source:HGNC Symbol;Acc:HGNC:9817]
ENSG00000256739	63.5605	55.6624	55.1411	57.4359	59.4846	60.2575	4.51198	0.0371188	0.121539	AP002892.2
ENSG00000025434	25.6671	27.5049	29.5007	57.2266	59.092	55.3495	-1.22695	1.09295e-37	7.765e-36	NR1H3	nuclear receptor subfamily 1 group H member 3 [Source:HGNC Symbol;Acc:HGNC:7966]
ENSG00000125831	47.8575	45.903	47.2692	60.3504	58.9863	53.8138	6.23958	0.000113923	0.000709525	CST11	cystatin 11 [Source:HGNC Symbol;Acc:HGNC:15959]
ENSG00000078804	83.0562	90.2173	91.3026	59.0139	58.9637	55.6661	1.4076	1.54014e-79	3.82974e-77	TP53INP2	tumor protein p53 inducible nuclear protein 2 [Source:HGNC Symbol;Acc:HGNC:16104]
ENSG00000002016	10.7126	10.2275	10.8049	62.0089	58.5258	58.6268	-1.46893	5.94284e-55	7.92422e-53	RAD52	RAD52 homolog, DNA repair protein [Source:HGNC Symbol;Acc:HGNC:9824]
ENSG00000167080	72.9923	66.4998	62.8994	62.1538	58.4277	61.6507	2.5422	0.0362342	0.120427	B4GALNT2	beta-1,4-N-acetyl-galactosaminyltransferase 2 [Source:HGNC Symbol;Acc:HGNC:24136]
ENSG00000120337	76.053	73.4931	68.387	60.3021	58.4201	56.8852	2.34173	0.00222019	0.0107779	TNFSF18	TNF superfamily member 18 [Source:HGNC Symbol;Acc:HGNC:11932]
ENSG00000156414	49.1883	50.7827	51.716	60.7046	58.0275	53.0696	1.33005	0.018075	0.0677388	TDRD9	tudor domain containing 9 [Source:HGNC Symbol;Acc:HGNC:20122]
ENSG00000111785	70.1478	76.2308	75.2749	59.1105	57.9671	54.3679	-1.14265	3.66177e-36	2.4325e-34	RIC8B	RIC8 guanine nucleotide exchange factor B [Source:HGNC Symbol;Acc:HGNC:25555]
ENSG00000171617	58.5701	52.2012	52.0188	63.281	57.6953	58.9276	-1.3915	7.4209e-64	1.30672e-61	ENC1	ectodermal-neural cortex 1 [Source:HGNC Symbol;Acc:HGNC:3345]
ENSG00000156050	73.5911	68.7553	64.6214	67.2099	57.5745	52.8797	-1.05787	6.74697e-15	1.28255e-13	FAM161B	family with sequence similarity 161 member B [Source:HGNC Symbol;Acc:HGNC:19854]
ENSG00000173727	49.1883	56.8114	53.7219	59.336	57.4084	58.6109	-1.04521	4.2184e-24	1.54473e-22	AP000769.1
ENSG00000211643	64.0263	63.677	60.7611	62.4115	57.2272	58.2468	-1.10286	1.15527e-10	1.53157e-09	IGLV5-52	immunoglobulin lambda variable 5-52 [Source:HGNC Symbol;Acc:HGNC:5926]
ENSG00000137135	71.229	68.6701	64.1294	61.4453	57.1895	53.5763	-1.32395	2.68557e-53	3.35032e-51	ARHGEF39	Rho guanine nucleotide exchange factor 39 [Source:HGNC Symbol;Acc:HGNC:25909]
ENSG00000162490	65.6731	65.4927	60.9125	60.1572	57.0762	54.7004	2.68794	0.0107291	0.0432145	DRAXIN	dorsal inhibitory axon guidance protein [Source:HGNC Symbol;Acc:HGNC:25054]
ENSG00000075290	100.107	98.0475	84.2633	58.4182	56.8196	57.7401	-3.79814	0.0132192	0.0519647	WNT8B	Wnt family member 8B [Source:HGNC Symbol;Acc:HGNC:12789]
ENSG00000162733	62.3628	62.911	59.2662	54.7952	56.2684	55.3178	1.67098	5.49564e-27	2.33276e-25	DDR2	discoidin domain receptor tyrosine kinase 2 [Source:HGNC Symbol;Acc:HGNC:2731]
ENSG00000223912	51.2177	51.9033	49.3128	51.0595	56.0721	53.0538	3.16715	0.0253587	0.089684	EEF1A1P36	eukaryotic translation elongation factor 1 alpha 1 pseudogene 36 [Source:HGNC Symbol;Acc:HGNC:37914]
ENSG00000118495	41.1871	41.4205	39.8893	52.4121	55.7022	48.3041	1.29607	0.0346898	0.115975	PLAGL1	PLAG1 like zinc finger 1 [Source:HGNC Symbol;Acc:HGNC:9046]
ENSG00000232995	58.5868	51.0664	51.2997	57.4681	55.6644	54.4154	-1.32497	7.42921e-06	5.55937e-05	RGS5	regulator of G-protein signaling 5 [Source:NCBI gene;Acc:8490]
ENSG00000169429	52.9643	50.2721	45.7932	55.9384	54.8868	54.0196	4.5621	1.49787e-248	3.4453e-245	CXCL8	C-X-C motif chemokine ligand 8 [Source:HGNC Symbol;Acc:HGNC:6025]
ENSG00000156273	49.521	47.6904	47.3449	56.18	54.834	51.7081	1.21997	6.46096e-44	5.97428e-42	BACH1	BTB domain and CNC homolog 1 [Source:HGNC Symbol;Acc:HGNC:935]
ENSG00000231599	60.7659	53.1091	50.9591	47.2595	54.7434	54.8112	-1.017	0.0122135	0.0484512	LINC01037	long intergenic non-protein coding RNA 1037 [Source:HGNC Symbol;Acc:HGNC:49025]
ENSG00000263749	47.9241	56.783	51.1105	52.7985	54.4338	47.845	-4.65719	0.0371188	0.121539	OOSP1P2	oocyte secreted protein 1 pseudogene 2 [Source:HGNC Symbol;Acc:HGNC:49241]
ENSG00000124882	45.4788	44.9384	40.5894	58.4665	54.4338	51.5814	1.83606	4.42933e-213	7.08732e-210	EREG	epiregulin [Source:HGNC Symbol;Acc:HGNC:3443]
ENSG00000059804	29.3766	32.6541	30.5603	55.0206	54.4036	52.8955	2.44695	1.50481e-182	1.58229e-179	SLC2A3	solute carrier family 2 member 3 [Source:HGNC Symbol;Acc:HGNC:11007]
ENSG00000139890	43.1	42.4419	46.815	51.3333	54.2602	49.4441	1.41989	0.0232023	0.0833552	REM2	RRAD and GEM like GTPase 2 [Source:HGNC Symbol;Acc:HGNC:20248]
ENSG00000260588	55.6425	53.1658	52.1891	54.8113	54.2073	53.2596	1.81569	0.00874532	0.0363158	AC027702.1
ENSG00000115738	69.5489	65.975	71.4715	56.0512	54.0714	54.7954	1.2396	8.40442e-66	1.5465e-63	ID2	inhibitor of DNA binding 2, HLH protein [Source:HGNC Symbol;Acc:HGNC:5361]
ENSG00000101493	75.6372	71.9327	78.8135	54.8113	54.0412	55.7295	1.16875	6.0759e-46	6.10943e-44	ZNF516	zinc finger protein 516 [Source:HGNC Symbol;Acc:HGNC:28990]
ENSG00000114529	41.1205	43.4206	39.7758	51.3816	53.8223	54.3995	1.33763	2.00229e-46	2.08749e-44	C3orf52	chromosome 3 open reading frame 52 [Source:HGNC Symbol;Acc:HGNC:26255]
ENSG00000136982	63.9098	63.5777	58.0173	53.9579	53.6789	49.8399	-1.32955	3.86637e-40	3.09327e-38	DSCC1	DNA replication and sister chromatid cohesion 1 [Source:HGNC Symbol;Acc:HGNC:24453]
ENSG00000112182	74.19	72.0746	68.1032	56.9368	53.5354	56.6002	1.19186	0.00106189	0.00555189	BACH2	BTB domain and CNC homolog 2 [Source:HGNC Symbol;Acc:HGNC:14078]
ENSG00000215256	61.9636	54.0311	53.6462	53.6036	53.4297	52.7688	-1.20968	1.52787e-27	6.76637e-26	DHRS4-AS1	DHRS4 antisense RNA 1 [Source:HGNC Symbol;Acc:HGNC:23175]
ENSG00000165935	42.5844	46.0165	46.8529	50.2383	53.4146	47.4967	-2.53853	1.31396e-06	1.09132e-05	SMCO2	single-pass membrane protein with coiled-coil domains 2 [Source:HGNC Symbol;Acc:HGNC:34448]
ENSG00000173702	53.2138	55.2652	63.5428	52.2028	53.2334	49.8715	1.12581	0.0476299	0.149295	MUC13	mucin 13, cell surface associated [Source:HGNC Symbol;Acc:HGNC:7511]
ENSG00000236635	57.256	59.9463	61.2153	58.9817	52.9918	60.7166	-4.68352	0.026383	0.0919633	AL591030.1
ENSG00000171604	43.7821	50.6125	46.9664	54.8596	52.9541	49.1274	1.35677	1.15039e-25	4.56212e-24	CXXC5	CXXC finger protein 5 [Source:HGNC Symbol;Acc:HGNC:26943]
ENSG00000126890	43.3828	42.8816	47.4206	55.1011	52.8861	55.4445	-5.82628	0.00111505	0.00579441	CTAG2	cancer/testis antigen 2 [Source:HGNC Symbol;Acc:HGNC:2492]
ENSG00000063176	86.6326	82.146	83.2414	51.6875	52.7955	50.8373	-1.11192	9.00117e-30	4.44645e-28	SPHK2	sphingosine kinase 2 [Source:HGNC Symbol;Acc:HGNC:18859]
ENSG00000172000	53.5465	61.5776	60.0232	53.2655	52.7653	53.0538	2.00122	0.00443645	0.0199548	ZNF556	zinc finger protein 556 [Source:HGNC Symbol;Acc:HGNC:25669]
ENSG00000134183	57.8216	64.1025	66.4569	54.3926	52.6747	49.1274	-1.95957	0.0416578	0.133626	GNAT2	G protein subunit alpha transducin 2 [Source:HGNC Symbol;Acc:HGNC:4394]
ENSG00000250195	45.4954	51.0948	52.9839	54.0706	52.6445	47.0851	4.55593	0.0371188	0.121539	AC109927.1
ENSG00000126246	65.2572	62.4713	61.7641	53.5231	52.4029	51.1698	-1.21106	0.00133721	0.00682176	IGFLR1	IGF like family receptor 1 [Source:HGNC Symbol;Acc:HGNC:23620]
ENSG00000258593	50.6521	53.3644	51.6214	54.1511	52.1764	47.2592	1.29102	1.86038e-05	0.00013121	AL583810.1
ENSG00000236572	52.3488	50.0593	53.2299	50.8985	51.9575	47.8925	3.33568	0.0014389	0.00728495	AC006369.2
ENSG00000112079	34.8161	38.1012	41.195	51.0595	51.2931	49.8715	-1.21076	7.00189e-50	8.02753e-48	STK38	serine/threonine kinase 38 [Source:HGNC Symbol;Acc:HGNC:17847]
ENSG00000113248	41.919	42.1724	41.8383	56.6469	51.2025	54.5104	-1.43865	0.00894151	0.0370027	PCDHB15	protocadherin beta 15 [Source:HGNC Symbol;Acc:HGNC:8686]
ENSG00000101407	74.6724	74.0889	69.6359	55.0689	51.127	50.1723	-1.00123	2.58872e-39	1.99728e-37	TTI1	TELO2 interacting protein 1 [Source:HGNC Symbol;Acc:HGNC:29029]
ENSG00000201182	51.4672	57.8469	57.128	53.8613	51.1044	50.7581	-4.92507	0.0191343	0.0706443	RNU6-670P	RNA, U6 small nuclear 670, pseudogene [Source:HGNC Symbol;Acc:HGNC:47633]
ENSG00000137819	54.0123	55.861	60.0232	46.9696	51.0742	45.1377	3.20263	0.0253587	0.089684	PAQR5	progestin and adipoQ receptor family member 5 [Source:HGNC Symbol;Acc:HGNC:29645]
ENSG00000232794	44.5472	47.9315	45.4715	46.8247	50.8099	45.8343	-1.48808	0.000609881	0.00334108	HNRNPDP1	heterogeneous nuclear ribonucleoprotein D pseudogene 1 [Source:HGNC Symbol;Acc:HGNC:5038]
ENSG00000023445	93.8852	95.1538	91.1512	51.8968	50.7495	49.4124	3.38947	0	0	BIRC3	baculoviral IAP repeat containing 3 [Source:HGNC Symbol;Acc:HGNC:591]
ENSG00000012660	23.3216	21.4905	21.4963	50.7858	50.6212	47.1959	1.20586	1.0279e-76	2.44056e-74	ELOVL5	ELOVL fatty acid elongase 5 [Source:HGNC Symbol;Acc:HGNC:21308]
ENSG00000064933	84.2871	90.9833	82.4088	52.074	50.5306	45.4385	-1.50292	2.06337e-88	6.49026e-86	PMS1	PMS1 homolog 1, mismatch repair system component [Source:HGNC Symbol;Acc:HGNC:9121]
ENSG00000168496	56.574	53.946	57.374	50.1739	50.2815	52.4205	-1.20957	6.75575e-58	1.00252e-55	FEN1	flap structure-specific endonuclease 1 [Source:HGNC Symbol;Acc:HGNC:3650]
ENSG00000101306	74.7722	73.2378	80.1003	57.5164	50.1833	49.824	-1.06589	0.0257969	0.0909713	MYLK2	myosin light chain kinase 2 [Source:HGNC Symbol;Acc:HGNC:16243]
ENSG00000104055	74.4228	71.5923	66.3055	53.3782	50.0927	45.1377	-2.97149	0.0371188	0.121539	TGM5	transglutaminase 5 [Source:HGNC Symbol;Acc:HGNC:11781]
ENSG00000255328	53.48	46.9102	50.2022	53.4748	50.0852	49.6657	-1.22089	0.00427238	0.0193183	AC136475.5
ENSG00000264354	51.4506	53.4921	44.3172	52.0579	50.0172	47.7817	3.24808	0.00978293	0.0400658	MIR3134	microRNA 3134 [Source:HGNC Symbol;Acc:HGNC:38254]
ENSG00000058404	82.79	82.9829	81.5195	51.5265	49.8662	47.845	1.11632	0.0388822	0.126531	CAMK2B	calcium/calmodulin dependent protein kinase II beta [Source:HGNC Symbol;Acc:HGNC:1461]
ENSG00000156463	46.1941	46.8534	46.0203	53.7969	49.8587	52.6422	-1.75655	0.0003559	0.00203667	SH3RF2	SH3 domain containing ring finger 2 [Source:HGNC Symbol;Acc:HGNC:26299]
ENSG00000233396	53.663	55.4922	51.9431	54.1028	49.7907	51.5497	-1.22241	0.000634852	0.00346541	LINC01719	long intergenic non-protein coding RNA 1719 [Source:HGNC Symbol;Acc:HGNC:52506]
ENSG00000100815	31.722	32.7251	30.2576	44.1196	49.4661	45.1219	-1.39219	4.13474e-55	5.53334e-53	TRIP11	thyroid hormone receptor interactor 11 [Source:HGNC Symbol;Acc:HGNC:12305]
ENSG00000155016	59.9175	58.3718	52.5297	53.0401	49.4057	46.6576	-1.37769	2.9452e-26	1.20567e-24	CYP2U1	cytochrome P450 family 2 subfamily U member 1 [Source:HGNC Symbol;Acc:HGNC:20582]
ENSG00000127831	39.6068	40.9666	40.7408	53.4265	49.3679	46.5309	2.21902	0.02133	0.0774911	VIL1	villin 1 [Source:HGNC Symbol;Acc:HGNC:12690]
ENSG00000136250	59.6514	60.7974	57.3172	53.3782	49.081	48.4625	1.7694	0.0113704	0.0454544	AOAH	acyloxyacyl hydrolase [Source:HGNC Symbol;Acc:HGNC:548]
ENSG00000148734	46.6931	44.371	37.8835	52.5892	48.998	49.6657	-5.61803	0.0030493	0.0142828	NPFFR1	neuropeptide FF receptor 1 [Source:HGNC Symbol;Acc:HGNC:17425]
ENSG00000084628	29.7924	27.4198	28.2328	45.9874	48.8168	42.2721	1.20216	0.00203907	0.00998029	NKAIN1	sodium/potassium transporting ATPase interacting 1 [Source:HGNC Symbol;Acc:HGNC:25743]
ENSG00000123908	66.904	60.6697	57.0712	50.2222	48.7715	48.3675	1.43659	5.12422e-126	2.81465e-123	AGO2	argonaute 2, RISC catalytic component [Source:HGNC Symbol;Acc:HGNC:3263]
ENSG00000115009	62.446	68.7411	61.1964	52.2189	48.7262	47.5125	5.24368	4.94198e-288	1.65341e-284	CCL20	C-C motif chemokine ligand 20 [Source:HGNC Symbol;Acc:HGNC:10619]
ENSG00000072364	83.7714	77.9047	75.4263	48.1773	48.7262	51.7397	1.13175	5.19742e-71	1.11207e-68	AFF4	AF4/FMR2 family member 4 [Source:HGNC Symbol;Acc:HGNC:17869]
ENSG00000264801	45.1295	49.7756	47.9315	46.6959	48.7187	47.0851	-1.90361	3.53716e-05	0.000239028	ERVFRD-3	endogenous retrovirus group FRD member 3 [Source:HGNC Symbol;Acc:HGNC:49792]
ENSG00000105146	37.6107	34.2287	33.8908	48.6603	48.4393	48.0033	1.04262	4.41653e-10	5.53035e-09	AURKC	aurora kinase C [Source:HGNC Symbol;Acc:HGNC:11391]
ENSG00000173261	44.4474	44.7399	46.2852	49.5942	48.3261	49.8082	-1.76539	0.000288589	0.0016773	PLAC8L1	PLAC8 like 1 [Source:HGNC Symbol;Acc:HGNC:31746]
ENSG00000062282	82.4407	75.2379	77.4889	46.3738	48.2053	45.391	-1.15041	6.61869e-27	2.79336e-25	DGAT2	diacylglycerol O-acyltransferase 2 [Source:HGNC Symbol;Acc:HGNC:16940]
ENSG00000135441	61.5145	61.1237	54.9708	53.0562	48.1071	46.3884	-1.27768	5.29645e-08	5.261e-07	BLOC1S1	biogenesis of lysosomal organelles complex 1 subunit 1 [Source:HGNC Symbol;Acc:HGNC:4200]
ENSG00000212485	49.3214	51.6338	45.9824	47.1628	47.9863	42.3354	4.50767	0.0371188	0.121539	RNU6-1197P	RNA, U6 small nuclear 1197, pseudogene [Source:HGNC Symbol;Acc:HGNC:48160]
ENSG00000229876	44.83	49.6195	50.2779	45.762	47.8882	44.5202	1.3914	0.0281227	0.0971014	CASC20	cancer susceptibility 20 (non-protein coding) [Source:HGNC Symbol;Acc:HGNC:49477]
ENSG00000106006	67.1037	63.7195	63.5617	50.6248	47.5182	48.32	-1.33292	1.91333e-06	1.55749e-05	HOXA6	homeobox A6 [Source:HGNC Symbol;Acc:HGNC:5107]
ENSG00000261101	45.7449	45.3924	46.2284	46.6959	47.1936	44.3936	1.40852	8.96595e-06	6.62314e-05	AC234775.3
ENSG00000136842	53.8626	57.5774	54.176	48.8697	47.103	44.8844	-1.24695	0.0295378	0.101177	TMOD1	tropomodulin 1 [Source:HGNC Symbol;Acc:HGNC:11871]
ENSG00000049759	101.92	90.2173	84.3957	48.7086	46.8765	42.4937	1.05373	2.5037e-54	3.24441e-52	NEDD4L	neural precursor cell expressed, developmentally down-regulated 4-like, E3 ubiquitin protein ligase [Source:HGNC Symbol;Acc:HGNC:7728]
ENSG00000111732	32.4207	34.6542	35.7263	43.4111	46.718	45.486	1.62858	0.0272749	0.0945437	AICDA	activation induced cytidine deaminase [Source:HGNC Symbol;Acc:HGNC:13203]
ENSG00000227543	38.6753	42.4135	46.0392	44.2001	46.3858	43.602	2.00735	1.30482e-05	9.38987e-05	SPAG5-AS1	SPAG5 antisense RNA 1 [Source:HGNC Symbol;Acc:HGNC:41140]
ENSG00000169253	54.1786	50.7827	50.4482	46.9696	46.3103	48.2091	-1.2503	0.00615603	0.0267242	AL669983.1
ENSG00000105711	58.7199	60.5988	56.6549	40.6737	46.1215	39.5331	1.1915	1.14616e-07	1.09278e-06	SCN1B	sodium voltage-gated channel beta subunit 1 [Source:HGNC Symbol;Acc:HGNC:10586]
ENSG00000044574	20.4106	24.9232	21.9315	51.2044	45.8195	48.0033	1.56925	4.58779e-143	3.01499e-140	HSPA5	heat shock protein family A (Hsp70) member 5 [Source:HGNC Symbol;Acc:HGNC:5238]
ENSG00000086544	73.4747	71.1525	64.1294	45.1662	45.6912	39.3906	2.352	1.56054e-224	2.73481e-221	ITPKC	inositol-trisphosphate 3-kinase C [Source:HGNC Symbol;Acc:HGNC:14897]
ENSG00000182896	40.2888	41.9028	41.7059	48.29	45.6459	41.3221	3.0976	0.040983	0.131772	TMEM95	transmembrane protein 95 [Source:HGNC Symbol;Acc:HGNC:27898]
ENSG00000178700	51.6336	49.4209	48.9344	49.1917	45.6383	41.7813	-2.01498	3.90303e-104	1.51199e-101	DHFR2	dihydrofolate reductase 2 [Source:HGNC Symbol;Acc:HGNC:27309]
ENSG00000250129	52.2989	43.5199	43.7117	49.4815	45.5251	48.6841	5.31144	0.00622072	0.0269082	AC116424.1
ENSG00000099725	65.7895	62.1024	63.8077	43.2339	45.4723	45.5335	-2.81878	0.040983	0.131772	PRKY	protein kinase, Y-linked, pseudogene [Source:HGNC Symbol;Acc:HGNC:9444]
ENSG00000174738	34.3337	41.3496	41.6491	45.6976	45.4572	40.3089	1.66933	7.53618e-126	4.07862e-123	NR1D2	nuclear receptor subfamily 1 group D member 2 [Source:HGNC Symbol;Acc:HGNC:7963]
ENSG00000150627	41.5198	39.4204	37.6753	47.5171	45.3666	43.1428	2.28446	0.00678328	0.0290716	WDR17	WD repeat domain 17 [Source:HGNC Symbol;Acc:HGNC:16661]
ENSG00000079435	67.0371	69.422	65.9649	45.7459	45.2609	43.8394	-1.82863	5.16812e-45	5.03167e-43	LIPE	lipase E, hormone sensitive type [Source:HGNC Symbol;Acc:HGNC:6621]
ENSG00000265010	41.8857	45.5626	45.6418	44.9408	45.2307	43.127	-1.45624	0.00188146	0.00929165	AC087301.1
ENSG00000172650	41.1372	41.0943	36.9184	47.3078	45.1627	40.3089	-2.648	3.93914e-07	3.50419e-06	AGAP5	ArfGAP with GTPase domain, ankyrin repeat and PH domain 5 [Source:HGNC Symbol;Acc:HGNC:23467]
ENSG00000040531	90.9409	85.437	80.3273	47.6298	45.1099	43.8078	-1.00395	1.54935e-27	6.85328e-26	CTNS	cystinosin, lysosomal cystine transporter [Source:HGNC Symbol;Acc:HGNC:2518]
ENSG00000105639	66.8708	66.7268	58.6039	47.195	45.0419	47.4492	1.41281	2.1418e-06	1.7316e-05	JAK3	Janus kinase 3 [Source:HGNC Symbol;Acc:HGNC:6193]
ENSG00000180346	39.008	42.3142	42.1411	47.1628	44.9438	42.6045	-1.13093	1.18483e-20	3.43071e-19	TIGD2	tigger transposable element derived 2 [Source:HGNC Symbol;Acc:HGNC:18333]
ENSG00000139531	37.8768	39.3495	38.9431	48.0323	44.7701	43.1903	-1.34142	1.10204e-59	1.71127e-57	SUOX	sulfite oxidase [Source:HGNC Symbol;Acc:HGNC:11460]
ENSG00000142233	46.3937	49.7756	49.7102	40.8508	44.4379	39.5964	1.00838	0.00454559	0.0204008	NTN5	netrin 5 [Source:HGNC Symbol;Acc:HGNC:25208]
ENSG00000139725	36.0803	38.3991	39.9271	45.5848	44.4153	43.697	1.59295	6.53186e-101	2.42814e-98	RHOF	ras homolog family member F, filopodia associated [Source:HGNC Symbol;Acc:HGNC:15703]
ENSG00000185261	51.4173	47.506	49.7291	48.4188	44.068	45.0585	-1.15093	2.32696e-06	1.87348e-05	KIAA0825	KIAA0825 [Source:HGNC Symbol;Acc:HGNC:28532]
ENSG00000124523	58.4537	56.4709	54.176	46.6154	44.0378	47.0376	-1.46631	3.67656e-28	1.6829e-26	SIRT5	sirtuin 5 [Source:HGNC Symbol;Acc:HGNC:14933]
ENSG00000259823	49.2215	43.449	41.2707	47.4849	43.8189	44.1719	-1.79744	0.0164174	0.0623586	LYPD8	LY6/PLAUR domain containing 8 [Source:HGNC Symbol;Acc:HGNC:44208]
ENSG00000104147	19.3127	27.1361	24.997	37.3245	43.7434	39.3114	-1.1892	4.13322e-15	8.0185e-14	OIP5	Opa interacting protein 5 [Source:HGNC Symbol;Acc:HGNC:20300]
ENSG00000163132	48.9887	49.6337	50.3158	47.5332	43.683	41.5121	1.05313	1.8445e-18	4.60837e-17	MSX1	msh homeobox 1 [Source:HGNC Symbol;Acc:HGNC:7391]
ENSG00000019102	15.5865	18.3555	18.3362	43.1856	43.532	39.7231	1.08748	0.00638323	0.0275206	VSIG2	V-set and immunoglobulin domain containing 2 [Source:HGNC Symbol;Acc:HGNC:17149]
ENSG00000232880	44.0815	38.47	39.3216	44.9891	43.5169	38.9631	4.90104	0.0141278	0.0547642	NDUFB4P10	NADH:ubiquinone oxidoreductase subunit B4 pseudogene 10 [Source:HGNC Symbol;Acc:HGNC:45258]
ENSG00000248866	40.2722	47.0237	42.8034	45.8264	43.0261	45.1694	-1.22775	1.65526e-07	1.55044e-06	USP46-AS1	USP46 antisense RNA 1 [Source:HGNC Symbol;Acc:HGNC:43991]
ENSG00000255150	32.3209	46.9102	58.9256	46.5671	42.7921	43.8869	1.60474	1.88666e-16	4.06753e-15	EID3	EP300 interacting inhibitor of differentiation 3 [Source:HGNC Symbol;Acc:HGNC:32961]
ENSG00000228839	38.5422	40.3708	37.6564	43.717	42.5656	36.7308	2.26908	0.0101103	0.0412688	PIK3IP1-AS1	PIK3IP1 antisense RNA 1 (head to head) [Source:HGNC Symbol;Acc:HGNC:41072]
ENSG00000183044	33.9843	35.6046	37.259	38.7093	42.5354	36.0025	1.13928	7.05794e-08	6.89897e-07	ABAT	4-aminobutyrate aminotransferase [Source:HGNC Symbol;Acc:HGNC:23]
ENSG00000107882	55.4595	62.9961	59.9096	46.4543	42.324	42.0029	-1.39453	8.47251e-56	1.16781e-53	SUFU	SUFU negative regulator of hedgehog signaling [Source:HGNC Symbol;Acc:HGNC:16466]
ENSG00000138166	31.0733	34.6684	29.9737	43.6848	42.3089	33.9443	2.49728	2.09462e-227	3.85431e-224	DUSP5	dual specificity phosphatase 5 [Source:HGNC Symbol;Acc:HGNC:3071]
ENSG00000127318	52.5651	51.3076	48.783	43.1856	42.3014	38.2665	5.05368	0.0105994	0.0427767	IL22	interleukin 22 [Source:HGNC Symbol;Acc:HGNC:14900]
ENSG00000231305	35.4981	40.4985	41.8573	41.0763	42.1202	40.2139	-1.16411	0.000259095	0.00151859	AC112484.2
ENSG00000233121	39.141	40.8957	36.8616	40.2873	42.0749	39.2006	-4.73041	0.026383	0.0919633	VN1R20P	vomeronasal 1 receptor 20 pseudogene [Source:HGNC Symbol;Acc:HGNC:37335]
ENSG00000113889	31.2396	33.4201	30.5793	45.3433	41.9994	39.4381	3.32521	0.0184398	0.0688932	KNG1	kininogen 1 [Source:HGNC Symbol;Acc:HGNC:6383]
ENSG00000152782	49.3214	48.3712	46.1906	44.1196	41.9163	40.8788	-2.12769	4.36623e-36	2.88485e-34	PANK1	pantothenate kinase 1 [Source:HGNC Symbol;Acc:HGNC:8598]
ENSG00000090339	21.9908	26.2425	24.5997	39.1601	41.0858	37.4591	3.19891	0	0	ICAM1	intercellular adhesion molecule 1 [Source:HGNC Symbol;Acc:HGNC:5344]
ENSG00000106624	60.0007	59.9747	52.3216	43.4433	41.0405	40.8788	3.56555	0.0103247	0.0420068	AEBP1	AE binding protein 1 [Source:HGNC Symbol;Acc:HGNC:303]
ENSG00000088826	25.9332	28.583	26.8136	46.3577	41.0103	41.6546	1.19719	4.65986e-93	1.55902e-90	SMOX	spermine oxidase [Source:HGNC Symbol;Acc:HGNC:15862]
ENSG00000163661	50.0366	43.8604	47.1178	40.1102	40.9197	44.0928	6.72536	2.04167e-20	5.82913e-19	PTX3	pentraxin 3 [Source:HGNC Symbol;Acc:HGNC:9692]
ENSG00000128564	35.3484	28.2709	28.2707	38.2423	40.8971	40.1505	-1.03798	5.38739e-10	6.6734e-09	VGF	VGF nerve growth factor inducible [Source:HGNC Symbol;Acc:HGNC:12684]
ENSG00000243289	39.4571	37.7891	36.2372	38.9186	40.8669	37.2849	-1.09302	0.00147304	0.00744144	AGAP13P	ArfGAP with GTPase domain, ankyrin repeat and PH domain 13, pseudogene [Source:HGNC Symbol;Acc:HGNC:23499]
ENSG00000108733	22.5564	29.8739	28.0625	38.3228	40.7536	40.9421	-2.08544	1.98362e-46	2.0739e-44	PEX12	peroxisomal biogenesis factor 12 [Source:HGNC Symbol;Acc:HGNC:8854]
ENSG00000115841	28.9441	28.3135	31.5254	36.3101	40.5423	40.5938	-1.08254	1.51797e-18	3.81587e-17	RMDN2	regulator of microtubule dynamics 2 [Source:HGNC Symbol;Acc:HGNC:26567]
ENSG00000200674	41.4865	41.0659	36.767	43.9746	40.3762	43.9661	-4.94971	0.0191343	0.0706443	RN7SKP160	RNA, 7SK small nuclear pseudogene 160 [Source:HGNC Symbol;Acc:HGNC:45884]
ENSG00000165521	30.0087	35.9593	34.7801	39.4017	40.3535	35.2584	-1.14154	2.09222e-07	1.93598e-06	EML5	echinoderm microtubule associated protein like 5 [Source:HGNC Symbol;Acc:HGNC:18197]
ENSG00000094804	24.6357	28.5121	27.3435	41.7043	40.0289	43.0478	-1.31536	2.4367e-90	7.86626e-88	CDC6	cell division cycle 6 [Source:HGNC Symbol;Acc:HGNC:1744]
ENSG00000249906	39.8064	37.9594	38.5836	41.1246	39.8552	38.2823	2.31795	0.028809	0.0990869	AC006487.1
ENSG00000153303	50.2862	45.5059	44.7524	42.6382	39.523	40.8788	2.19737	0.0178813	0.0670814	FRMD1	FERM domain containing 1 [Source:HGNC Symbol;Acc:HGNC:21240]
ENSG00000222019	32.1379	40.8673	36.6724	40.5449	39.4702	37.5066	1.8472	3.79322e-06	2.95759e-05	URAHP	urate (hydroxyiso-) hydrolase, pseudogene [Source:HGNC Symbol;Acc:HGNC:43695]
ENSG00000199683	46.743	42.4419	41.195	40.1585	39.4702	41.8288	-3.22563	0.0162902	0.0619585	RN7SKP185	RNA, 7SK small nuclear pseudogene 185 [Source:HGNC Symbol;Acc:HGNC:45909]
ENSG00000222009	40.7878	40.5552	37.9592	45.5526	39.1606	42.0346	1.18553	8.41461e-07	7.1814e-06	BTBD19	BTB domain containing 19 [Source:HGNC Symbol;Acc:HGNC:27145]
ENSG00000230400	35.4315	38.9381	37.6753	41.2695	39.1078	36.9999	-5.01767	0.0141278	0.0547642	LINC01747	long intergenic non-protein coding RNA 1747 [Source:HGNC Symbol;Acc:HGNC:52536]
ENSG00000214867	41.2702	42.8674	40.6084	40.7381	39.1078	38.0449	1.35491	0.035711	0.118968	SRSF9P1	serine and arginine rich splicing factor 9 pseudogene 1 [Source:HGNC Symbol;Acc:HGNC:10792]
ENSG00000132623	53.114	49.4351	45.2823	41.0763	39.1002	41.2113	-1.60306	1.99804e-31	1.06722e-29	ANKEF1	ankyrin repeat and EF-hand domain containing 1 [Source:HGNC Symbol;Acc:HGNC:15803]
ENSG00000008405	82.3076	87.7066	87.1585	35.7948	38.9568	38.979	1.69547	4.25595e-124	2.20602e-121	CRY1	cryptochrome circadian clock 1 [Source:HGNC Symbol;Acc:HGNC:2384]
ENSG00000221044	40.2722	38.4984	33.1528	41.9136	38.9417	38.7731	-1.20253	0.0264886	0.0922962	U3	Small nucleolar RNA U3 [Source:RFAM;Acc:RF00012]
ENSG00000120925	29.5762	29.6469	25.6215	50.7053	38.8889	34.8784	-1.47604	1.7203e-38	1.25866e-36	RNF170	ring finger protein 170 [Source:HGNC Symbol;Acc:HGNC:25358]
ENSG00000116717	55.3264	48.8677	49.5588	40.9636	38.753	39.6914	2.25545	9.64142e-172	8.44818e-169	GADD45A	growth arrest and DNA damage inducible alpha [Source:HGNC Symbol;Acc:HGNC:4095]
ENSG00000126215	48.972	47.8464	45.8311	40.5127	38.7001	36.9999	-1.16972	3.42448e-37	2.38689e-35	XRCC3	X-ray repair cross complementing 3 [Source:HGNC Symbol;Acc:HGNC:12830]
ENSG00000105516	30.0918	24.6679	26.5487	38.7898	38.6775	40.6888	1.6039	1.9599e-45	1.9353e-43	DBP	D-box binding PAR bZIP transcription factor [Source:HGNC Symbol;Acc:HGNC:2697]
ENSG00000261472	37.96	41.4205	36.9563	38.822	38.3302	38.4407	1.72089	0.0189714	0.0705667	AC084064.1
ENSG00000261079	40.1391	39.9311	38.9999	39.5627	38.2245	40.483	1.21464	0.0186504	0.0695695	AC009053.2
ENSG00000196396	41.5031	45.0945	42.1789	43.3306	38.1716	37.0949	1.03525	2.8739e-59	4.3886e-57	PTPN1	protein tyrosine phosphatase, non-receptor type 1 [Source:HGNC Symbol;Acc:HGNC:9642]
ENSG00000182652	43.1333	42.5979	40.8165	40.3195	38.0206	38.4723	4.61606	0.0371188	0.121539	OR4Q3	olfactory receptor family 4 subfamily Q member 3 [Source:HGNC Symbol;Acc:HGNC:15426]
ENSG00000112309	52.1991	54.8538	52.454	39.8686	37.9753	43.4595	-1.84195	5.072e-13	8.25198e-12	B3GAT2	beta-1,3-glucuronyltransferase 2 [Source:HGNC Symbol;Acc:HGNC:922]
ENSG00000223723	36.0636	43.2079	38.489	40.0135	37.8696	31.807	-1.43662	0.000439063	0.00247183	BX842568.2
ENSG00000261812	35.5147	41.8461	38.8485	43.7814	37.7564	33.7385	1.3762	5.48531e-05	0.00036029	TUBB8P7	tubulin beta 8 class VIII pseudogene 7 [Source:HGNC Symbol;Acc:HGNC:42345]
ENSG00000135604	49.8703	45.4349	39.4541	36.1491	37.6809	35.2584	1.11486	1.2381e-18	3.14022e-17	STX11	syntaxin 11 [Source:HGNC Symbol;Acc:HGNC:11429]
ENSG00000107738	56.2912	47.9882	50.8077	38.8381	37.6054	35.86	1.02033	7.16447e-05	0.000460714	VSIR	V-set immunoregulatory receptor [Source:HGNC Symbol;Acc:HGNC:30085]
ENSG00000132763	30.5742	30.498	29.3114	34.7321	37.3638	36.8258	-1.36226	3.19228e-42	2.67613e-40	MMACHC	methylmalonic aciduria (cobalamin deficiency) cblC type, with homocystinuria [Source:HGNC Symbol;Acc:HGNC:24525]
ENSG00000176641	44.5472	41.3922	36.3318	38.8542	37.3185	33.0102	1.06695	3.15201e-12	4.80531e-11	RNF152	ring finger protein 152 [Source:HGNC Symbol;Acc:HGNC:26811]
ENSG00000141458	30.0752	29.9306	34.6666	36.7448	37.2581	38.3298	1.59092	1.23381e-147	8.40862e-145	NPC1	NPC intracellular cholesterol transporter 1 [Source:HGNC Symbol;Acc:HGNC:7897]
ENSG00000248988	38.4756	35.8316	32.4905	37.7271	36.6843	35.6858	-3.06432	0.026383	0.0919633	AC093700.1
ENSG00000233093	35.0489	41.5198	35.9912	36.8575	36.5182	34.3084	4.95071	0.0141278	0.0547642	LINC00892	long intergenic non-protein coding RNA 892 [Source:HGNC Symbol;Acc:HGNC:48578]
ENSG00000264966	33.0362	38.7396	35.3667	37.7109	36.2238	33.4535	2.57734	0.0449458	0.142208	MIR5094	microRNA 5094 [Source:HGNC Symbol;Acc:HGNC:43519]
ENSG00000102385	54.1953	50.7827	48.3099	37.1635	36.2238	34.9417	-1.66307	3.70187e-05	0.000249288	DRP2	dystrophin related protein 2 [Source:HGNC Symbol;Acc:HGNC:3032]
ENSG00000095752	54.8939	53.8609	51.981	36.4872	36.1785	30.4929	2.36267	3.74467e-45	3.65547e-43	IL11	interleukin 11 [Source:HGNC Symbol;Acc:HGNC:5966]
ENSG00000111846	26.1328	29.2781	26.719	38.8703	35.9671	35.9233	1.28694	0.0279622	0.096644	GCNT2	glucosaminyl (N-acetyl) transferase 2, I-branching enzyme (I blood group) [Source:HGNC Symbol;Acc:HGNC:4204]
ENSG00000119922	25.8168	28.9518	24.3347	35.5211	35.9595	32.931	-1.31645	6.51234e-08	6.38432e-07	IFIT2	interferon induced protein with tetratricopeptide repeats 2 [Source:HGNC Symbol;Acc:HGNC:5409]
ENSG00000173825	30.7572	33.9875	34.8747	37.4694	35.9444	36.5725	-1.08245	5.29648e-09	5.8853e-08	TIGD3	tigger transposable element derived 3 [Source:HGNC Symbol;Acc:HGNC:18334]
ENSG00000214203	40.7546	39.4063	35.3857	38.3228	35.6878	34.0551	-1.65786	0.0118216	0.0470435	RPS4XP1	ribosomal protein S4X pseudogene 1 [Source:HGNC Symbol;Acc:HGNC:32444]
ENSG00000175809	36.8455	32.5548	31.3929	38.8381	35.6651	37.2374	5.06924	0.0105994	0.0427767	ZNF645	zinc finger protein 645 [Source:HGNC Symbol;Acc:HGNC:26371]
ENSG00000117407	46.8262	52.1019	48.291	41.1085	35.3631	35.1001	-1.04004	0.000217976	0.00129721	ARTN	artemin [Source:HGNC Symbol;Acc:HGNC:727]
ENSG00000180423	42.0853	41.2503	34.9883	34.3134	35.2952	37.3957	-1.05826	8.46347e-14	1.4706e-12	HARBI1	harbinger transposase derived 1 [Source:HGNC Symbol;Acc:HGNC:26522]
ENSG00000103534	50.203	52.7403	48.8776	37.4372	35.0913	30.4137	-1.29968	1.77003e-09	2.07587e-08	TMC5	transmembrane channel like 5 [Source:HGNC Symbol;Acc:HGNC:22999]
ENSG00000259674	34.0176	33.9734	34.7991	34.5066	34.6987	34.6093	-1.39456	0.000394682	0.00224256	AC092868.1
ENSG00000224367	37.1449	36.6543	37.1076	37.2118	34.6157	33.4852	1.49795	0.00105699	0.00552941	OACYLP	O-acyltransferase like, pseudogene [Source:HGNC Symbol;Acc:HGNC:44362]
ENSG00000099625	47.7577	54.4141	49.8427	34.2973	34.6157	33.0102	1.95498	1.22243e-101	4.63791e-99	CBARP	CACN beta subunit associated regulatory protein [Source:HGNC Symbol;Acc:HGNC:28617]
ENSG00000064692	56.5407	59.6626	56.1818	34.7804	34.5855	34.2135	-4.1101	0.00338663	0.0157169	SNCAIP	synuclein alpha interacting protein [Source:HGNC Symbol;Acc:HGNC:11139]
ENSG00000229257	32.8864	36.4841	35.4613	34.0719	34.51	30.9995	2.51497	0.0341732	0.114456	AL807752.2
ENSG00000123080	27.763	25.8027	27.0407	32.6227	34.3439	34.4193	-1.26195	8.80088e-46	8.77751e-44	CDKN2C	cyclin dependent kinase inhibitor 2C [Source:HGNC Symbol;Acc:HGNC:1789]
ENSG00000172086	40.3886	38.1863	39.3594	36.0685	34.3363	36.8733	-1.82003	3.02218e-17	6.94705e-16	KRCC1	lysine rich coiled-coil 1 [Source:HGNC Symbol;Acc:HGNC:28039]
ENSG00000168661	31.406	29.888	26.9839	32.9447	34.0721	31.9494	-1.01476	1.60947e-20	4.62748e-19	ZNF30	zinc finger protein 30 [Source:HGNC Symbol;Acc:HGNC:13090]
ENSG00000047365	75.3876	76.855	67.2517	39.3373	33.8003	36.8099	1.5018	2.511e-48	2.79184e-46	ARAP2	ArfGAP with RhoGAP domain, ankyrin repeat and PH domain 2 [Source:HGNC Symbol;Acc:HGNC:16924]
ENSG00000161958	30.5909	28.3419	29.179	33.1219	33.7097	32.4561	1.37553	9.39644e-06	6.92169e-05	FGF11	fibroblast growth factor 11 [Source:HGNC Symbol;Acc:HGNC:3667]
ENSG00000171729	29.5429	31.3207	33.0014	36.8575	33.6493	33.8651	-1.23453	1.29831e-38	9.5561e-37	TMEM51	transmembrane protein 51 [Source:HGNC Symbol;Acc:HGNC:25488]
ENSG00000107593	42.4679	43.1937	44.8849	31.5922	33.4681	27.7539	2.56245	0.0498373	0.154856	PKD2L1	polycystin 2 like 1, transient receptor potential cation channel [Source:HGNC Symbol;Acc:HGNC:9011]
ENSG00000016391	11.9602	14.1567	14.5516	36.1652	33.4681	35.1001	-1.85379	3.53485e-11	4.87592e-10	CHDH	choline dehydrogenase [Source:HGNC Symbol;Acc:HGNC:24288]
ENSG00000138764	29.127	27.0936	27.2678	34.3778	33.3851	31.332	1.23963	4.48877e-66	8.38558e-64	CCNG2	cyclin G2 [Source:HGNC Symbol;Acc:HGNC:1593]
ENSG00000075884	51.7001	51.4778	51.3754	32.7998	33.3398	29.4005	1.70098	0.0483506	0.151155	ARHGAP15	Rho GTPase activating protein 15 [Source:HGNC Symbol;Acc:HGNC:21030]
ENSG00000108423	23.9038	24.2424	24.4861	34.8448	33.1284	31.3478	-1.27858	4.51823e-29	2.16793e-27	TUBD1	tubulin delta 1 [Source:HGNC Symbol;Acc:HGNC:16811]
ENSG00000178662	24.5359	30.9377	31.8282	34.1524	33.1057	31.3795	-1.31855	5.95025e-05	0.000388609	CSRNP3	cysteine and serine rich nuclear protein 3 [Source:HGNC Symbol;Acc:HGNC:30729]
ENSG00000112167	47.1422	41.9879	44.3361	32.5583	33.0227	35.1476	-1.07786	3.64056e-22	1.17733e-20	SAYSD1	SAYSVFN motif domain containing 1 [Source:HGNC Symbol;Acc:HGNC:21025]
ENSG00000132016	43.832	40.5836	40.1353	36.5999	32.9019	31.7436	-1.21613	0.000400879	0.00227531	C19orf57	chromosome 19 open reading frame 57 [Source:HGNC Symbol;Acc:HGNC:28153]
ENSG00000146094	29.5429	24.3842	29.9359	36.5516	32.8641	31.807	-1.22697	1.75568e-28	8.14784e-27	DOK3	docking protein 3 [Source:HGNC Symbol;Acc:HGNC:24583]
ENSG00000129749	42.102	40.9099	38.0916	33.621	32.6905	33.0577	-1.53838	3.2245e-08	3.28356e-07	CHRNA10	cholinergic receptor nicotinic alpha 10 subunit [Source:HGNC Symbol;Acc:HGNC:13800]
ENSG00000200443	29.0106	32.2144	28.3085	34.555	32.4036	30.0654	2.11264	0.0356825	0.118894	RNU6-1066P	RNA, U6 small nuclear 1066, pseudogene [Source:HGNC Symbol;Acc:HGNC:48029]
ENSG00000263979	33.1526	34.0726	30.7685	34.0558	32.3659	32.0128	-4.5423	0.0371188	0.121539	MIR4672	microRNA 4672 [Source:HGNC Symbol;Acc:HGNC:41662]
ENSG00000154920	37.0451	38.6686	35.556	32.3973	32.313	33.2793	-1.40428	3.07998e-43	2.71822e-41	EME1	essential meiotic structure-specific endonuclease 1 [Source:HGNC Symbol;Acc:HGNC:24965]
ENSG00000229869	30.5909	32.4839	32.112	33.7498	32.23	33.691	2.87772	0.0232429	0.0834603	AL359878.2
ENSG00000183114	29.4431	30.7675	30.3143	33.5888	32.1696	32.5352	-2.08741	0.000116479	0.000723978	FAM43B	family with sequence similarity 43 member B [Source:HGNC Symbol;Acc:HGNC:31791]
ENSG00000105376	21.891	22.3841	21.2692	33.0575	32.1394	28.8938	1.65079	4.23744e-57	6.16388e-55	ICAM5	intercellular adhesion molecule 5 [Source:HGNC Symbol;Acc:HGNC:5348]
ENSG00000166349	25.7669	28.9376	29.3114	32.6388	32.1243	29.9704	-1.2194	2.60725e-05	0.000179719	RAG1	recombination activating 1 [Source:HGNC Symbol;Acc:HGNC:9831]
ENSG00000175182	27.8129	29.2923	32.112	32.2846	32.1092	34.4984	1.55804	1.88513e-55	2.56002e-53	FAM131A	family with sequence similarity 131 member A [Source:HGNC Symbol;Acc:HGNC:28308]
ENSG00000133101	26.3491	24.4693	24.7321	34.1846	32.0714	28.3397	1.03346	2.03055e-27	8.88565e-26	CCNA1	cyclin A1 [Source:HGNC Symbol;Acc:HGNC:1577]
ENSG00000104419	24.6025	23.6608	21.2692	35.4084	32.011	34.7834	1.01319	2.03665e-40	1.63296e-38	NDRG1	N-myc downstream regulated 1 [Source:HGNC Symbol;Acc:HGNC:7679]
ENSG00000013619	79.4465	74.1456	69.2953	34.7321	31.9506	29.6379	1.08166	1.19049e-44	1.14392e-42	MAMLD1	mastermind like domain containing 1 [Source:HGNC Symbol;Acc:HGNC:2568]
ENSG00000125815	37.5275	37.548	36.1993	27.937	31.9355	28.6563	3.8297	0.00613222	0.0266349	CST8	cystatin 8 [Source:HGNC Symbol;Acc:HGNC:2480]
ENSG00000165182	32.3042	37.8601	34.7423	30.6744	31.8902	30.3504	-2.67365	0.0233765	0.0838529	CXorf58	chromosome X open reading frame 58 [Source:HGNC Symbol;Acc:HGNC:26356]
ENSG00000196876	27.2972	29.3348	31.9417	32.0269	31.8147	32.2819	1.43127	0.0119468	0.0475111	SCN8A	sodium voltage-gated channel alpha subunit 8 [Source:HGNC Symbol;Acc:HGNC:10596]
ENSG00000124731	27.6965	21.6323	21.8558	32.8642	31.6864	31.4586	4.68294	0.026383	0.0919633	TREM1	triggering receptor expressed on myeloid cells 1 [Source:HGNC Symbol;Acc:HGNC:17760]
ENSG00000077044	52.2324	53.3219	49.6156	34.2651	31.5203	31.6011	1.49242	2.95031e-125	1.57359e-122	DGKD	diacylglycerol kinase delta [Source:HGNC Symbol;Acc:HGNC:2851]
ENSG00000196083	33.1526	31.8881	39.4351	33.2024	31.5127	30.2079	1.38499	3.87545e-64	6.89006e-62	IL1RAP	interleukin 1 receptor accessory protein [Source:HGNC Symbol;Acc:HGNC:5995]
ENSG00000101049	45.2293	43.7753	42.6331	30.8998	31.4448	30.7462	-1.39072	4.89878e-21	1.46692e-19	SGK2	SGK2, serine/threonine kinase 2 [Source:HGNC Symbol;Acc:HGNC:13900]
ENSG00000113073	38.9414	43.5199	44.7335	32.4939	31.3995	32.0286	4.83585	0.0191343	0.0706443	SLC4A9	solute carrier family 4 member 9 [Source:HGNC Symbol;Acc:HGNC:11035]
ENSG00000111432	41.8857	41.4489	39.4162	32.0913	31.2938	29.6696	4.92496	0.0141278	0.0547642	FZD10	frizzled class receptor 10 [Source:HGNC Symbol;Acc:HGNC:4039]
ENSG00000075218	14.4554	17.2349	16.4439	27.8726	31.2032	29.9546	-1.1004	4.88529e-57	7.05053e-55	GTSE1	G2 and S-phase expressed 1 [Source:HGNC Symbol;Acc:HGNC:13698]
ENSG00000022567	61.9137	61.0527	60.8179	31.8015	31.0824	32.8044	-1.09907	2.89431e-30	1.46515e-28	SLC45A4	solute carrier family 45 member 4 [Source:HGNC Symbol;Acc:HGNC:29196]
ENSG00000125863	39.4072	35.5337	37.5239	30.7227	30.8484	27.8647	-1.13191	2.58193e-51	3.08507e-49	MKKS	McKusick-Kaufman syndrome [Source:HGNC Symbol;Acc:HGNC:7108]
ENSG00000260621	27.264	31.4768	26.4352	27.6311	30.5841	25.9807	2.85814	0.0233765	0.0838529	AC092140.1
ENSG00000120913	26.3324	22.3416	23.1237	31.9786	30.5766	31.4428	1.16419	6.83151e-30	3.39748e-28	PDLIM2	PDZ and LIM domain 2 [Source:HGNC Symbol;Acc:HGNC:13992]
ENSG00000146151	37.777	37.009	37.751	33.3956	30.5162	33.5485	2.51619	0.0400365	0.129657	HMGCLL1	3-hydroxymethyl-3-methylglutaryl-CoA lyase like 1 [Source:HGNC Symbol;Acc:HGNC:21359]
ENSG00000233030	31.8385	30.6966	31.2416	28.3396	30.4029	31.2845	-3.37179	0.040983	0.131772	AC243772.2
ENSG00000229385	28.8276	28.966	33.4366	28.9675	30.2595	26.9623	-5.39811	0.00622072	0.0269082	AC010975.1
ENSG00000100292	43.6157	45.0519	43.7874	30.6905	30.2217	25.9332	2.9842	0	0	HMOX1	heme oxygenase 1 [Source:HGNC Symbol;Acc:HGNC:5013]
ENSG00000101447	17.4662	17.4335	20.5313	30.2879	30.1311	27.1998	-1.10494	7.64774e-49	8.58086e-47	FAM83D	family with sequence similarity 83 member D [Source:HGNC Symbol;Acc:HGNC:16122]
ENSG00000257746	29.676	31.8314	31.9985	32.1074	29.9122	32.9627	1.56847	0.0356952	0.118926	AC138123.3
ENSG00000081818	44.514	47.2932	44.866	29.032	29.9046	30.0812	-1.15343	0.00177759	0.00882251	PCDHB4	protocadherin beta 4 [Source:HGNC Symbol;Acc:HGNC:8689]
ENSG00000095951	44.2478	47.7329	42.16	30.2557	29.8669	27.4056	1.65837	2.39968e-87	7.29859e-85	HIVEP1	human immunodeficiency virus type I enhancer binding protein 1 [Source:HGNC Symbol;Acc:HGNC:4920]
ENSG00000120162	18.9467	23.4906	21.6099	31.56	29.7763	26.8515	-1.88573	1.66112e-09	1.95499e-08	MOB3B	MOB kinase activator 3B [Source:HGNC Symbol;Acc:HGNC:23825]
ENSG00000125657	36.9453	36.9948	37.3726	31.6566	29.6102	27.1364	2.1277	5.74347e-91	1.87054e-88	TNFSF9	TNF superfamily member 9 [Source:HGNC Symbol;Acc:HGNC:11939]
ENSG00000227154	29.5429	27.3205	25.508	30.465	29.4592	27.4689	4.89945	0.0141278	0.0547642	AL022721.1
ENSG00000125144	36.4795	39.0658	36.3886	30.6744	29.4139	30.2079	5.55402	0.00382817	0.017512	MT1G	metallothionein 1G [Source:HGNC Symbol;Acc:HGNC:7399]
ENSG00000179363	33.4853	28.81	29.6331	27.5345	29.3686	25.6166	-5.3823	0.00622072	0.0269082	TMEM31	transmembrane protein 31 [Source:HGNC Symbol;Acc:HGNC:28601]
ENSG00000077150	16.5513	16.0434	12.9432	28.4201	29.1572	30.4929	1.63521	5.22017e-148	3.69448e-145	NFKB2	nuclear factor kappa B subunit 2 [Source:HGNC Symbol;Acc:HGNC:7795]
ENSG00000212017	29.9255	29.2213	32.5472	29.6116	29.127	26.6615	-5.05624	0.0141278	0.0547642	MIR548U	microRNA 548u [Source:HGNC Symbol;Acc:HGNC:38316]
ENSG00000228661	28.7112	29.2213	31.6768	28.6777	29.0062	27.3581	-2.48625	0.0172245	0.0649548	AC090587.1
ENSG00000019186	13.2411	13.3482	12.3377	29.4989	28.9081	29.2105	1.50184	2.21711e-35	1.41903e-33	CYP24A1	cytochrome P450 family 24 subfamily A member 1 [Source:HGNC Symbol;Acc:HGNC:2602]
ENSG00000168000	25.2512	27.434	28.2707	31.1574	28.8326	30.8254	-1.46391	2.4536e-10	3.16944e-09	BSCL2	BSCL2, seipin lipid droplet biogenesis associated [Source:HGNC Symbol;Acc:HGNC:15832]
ENSG00000251143	22.1073	25.7744	29.9359	23.3801	28.7722	22.5293	-1.25407	5.61934e-07	4.91101e-06	AP002490.1
ENSG00000169155	32.9696	31.0512	31.5443	30.6583	28.6136	25.6799	1.18044	3.56565e-60	5.65616e-58	ZBTB43	zinc finger and BTB domain containing 43 [Source:HGNC Symbol;Acc:HGNC:17908]
ENSG00000168785	25.7502	27.661	26.3027	29.8693	28.5683	30.3187	-1.40679	0.00511983	0.0226957	TSPAN5	tetraspanin 5 [Source:HGNC Symbol;Acc:HGNC:17753]
ENSG00000248515	27.5967	28.1007	28.5734	28.0014	28.4324	30.3662	2.78329	0.0382623	0.124724	AC024230.1
ENSG00000244151	27.946	29.5334	29.7277	31.4312	28.4022	30.2712	-1.01667	0.000174802	0.00105668	AC010973.2
ENSG00000121486	35.6311	34.711	33.1338	25.8115	28.1984	27.4373	-1.85735	1.01856e-115	4.68561e-113	TRMT1L	tRNA methyltransferase 1 like [Source:HGNC Symbol;Acc:HGNC:16782]
ENSG00000105499	38.5921	36.8671	38.6025	26.4073	28.0625	22.3868	1.29096	8.19079e-07	7.00203e-06	PLA2G4C	phospholipase A2 group IVC [Source:HGNC Symbol;Acc:HGNC:9037]
ENSG00000260326	28.7112	27.1078	26.3027	28.3235	28.0172	24.9041	-1.16944	0.00111632	0.00580019	PHBP21	prohibitin pseudogene 21 [Source:HGNC Symbol;Acc:HGNC:51554]
ENSG00000263829	25.3177	30.0299	28.7816	29.4184	28.0021	27.1364	2.0821	0.0048017	0.0214275	FAM60BP	family with sequence similarity 60 member B, pseudogene [Source:HGNC Symbol;Acc:HGNC:19052]
ENSG00000107485	21.4585	20.1854	18.4497	28.0497	27.9266	31.4903	1.30235	0.00114181	0.00592178	GATA3	GATA binding protein 3 [Source:HGNC Symbol;Acc:HGNC:4172]
ENSG00000215883	26.0497	27.7177	27.7219	25.5056	27.8284	36.0025	-1.45507	8.64708e-30	4.27728e-28	CYB5RL	cytochrome b5 reductase like [Source:HGNC Symbol;Acc:HGNC:32220]
ENSG00000231769	28.4783	31.2498	29.2168	27.5345	27.7907	29.7488	-3.26722	0.00474856	0.0212032	AL035701.1
ENSG00000260785	24.1533	31.7747	28.8384	31.3184	27.6397	26.8673	1.51006	0.0102643	0.0418187	CASC17	cancer susceptibility 17 (non-protein coding) [Source:HGNC Symbol;Acc:HGNC:43911]
ENSG00000172216	32.2543	30.0157	29.0276	29.3862	27.383	24.1283	1.51788	3.10846e-41	2.54783e-39	CEBPB	CCAAT/enhancer binding protein beta [Source:HGNC Symbol;Acc:HGNC:1834]
ENSG00000223306	25.351	29.0086	24.7321	30.7871	27.3226	26.6931	5.78971	0.000545263	0.00301847	RNU6-1304P	RNA, U6 small nuclear 1304, pseudogene [Source:HGNC Symbol;Acc:HGNC:48267]
ENSG00000188672	19.163	25.8027	26.9461	28.1463	27.2169	26.0282	1.23247	0.0209448	0.076333	RHCE	Rh blood group CcEe antigens [Source:HGNC Symbol;Acc:HGNC:10008]
ENSG00000148677	29.9255	31.6186	34.0611	27.5828	27.1112	27.6906	2.55109	2.50218e-22	8.16358e-21	ANKRD1	ankyrin repeat domain 1 [Source:HGNC Symbol;Acc:HGNC:15819]
ENSG00000124657	33.7681	33.3776	34.3071	28.3235	27.0961	25.9015	-2.68522	0.00276955	0.0131026	OR2B6	olfactory receptor family 2 subfamily B member 6 [Source:HGNC Symbol;Acc:HGNC:8241]
ENSG00000143079	32.8532	32.7392	32.4526	28.9353	27.0735	28.3397	1.2142	2.05866e-70	4.3047e-68	CTTNBP2NL	CTTNBP2 N-terminal like [Source:HGNC Symbol;Acc:HGNC:25330]
ENSG00000214584	25.8168	26.0155	22.2343	26.5039	26.9527	26.0282	-1.12343	0.0477847	0.149689	PGGT1BP2	protein geranylgeranyltransferase type I subunit beta pseudogene 2 [Source:HGNC Symbol;Acc:HGNC:45112]
ENSG00000175984	29.4431	33.7748	32.8122	29.3379	26.9074	30.2396	1.30117	9.7118e-31	5.0411e-29	DENND2C	DENN domain containing 2C [Source:HGNC Symbol;Acc:HGNC:24748]
ENSG00000090020	49.3713	49.1231	41.914	30.932	26.4997	26.7406	-1.05236	6.90569e-22	2.18149e-20	SLC9A1	solute carrier family 9 member A1 [Source:HGNC Symbol;Acc:HGNC:11071]
ENSG00000254416	27.3971	23.7601	24.0698	25.7793	26.4921	24.6508	2.82452	0.0471106	0.14797	AP000924.1
ENSG00000101298	37.8934	36.3848	38.8296	26.8099	26.4921	25.8699	-1.00091	5.56221e-37	3.81904e-35	SNPH	syntaphilin [Source:HGNC Symbol;Acc:HGNC:15931]
ENSG00000165025	19.0465	24.1856	20.6259	24.9581	26.4619	23.1942	3.86037	0.00292324	0.0137607	SYK	spleen associated tyrosine kinase [Source:HGNC Symbol;Acc:HGNC:11491]
ENSG00000229915	20.028	26.0722	26.3595	25.876	26.4317	25.1258	2.35647	0.0261956	0.0919633	AC016999.1
ENSG00000172482	24.8187	24.98	23.9563	28.243	26.3487	27.0573	2.6129	0.00255706	0.0122166	AGXT	alanine-glyoxylate aminotransferase [Source:HGNC Symbol;Acc:HGNC:341]
ENSG00000181215	20.3107	23.5898	23.3129	26.2624	26.326	22.6401	-4.83781	0.0191343	0.0706443	C4orf50	chromosome 4 open reading frame 50 [Source:HGNC Symbol;Acc:HGNC:33766]
ENSG00000111254	40.7546	37.3352	38.5836	26.9548	26.3109	31.0787	-1.4956	0.000609299	0.00333972	AKAP3	A-kinase anchoring protein 3 [Source:HGNC Symbol;Acc:HGNC:373]
ENSG00000107104	33.9511	35.1507	33.7015	25.2963	25.9561	23.1784	-1.17226	8.34391e-29	3.94188e-27	KANK1	KN motif and ankyrin repeat domains 1 [Source:HGNC Symbol;Acc:HGNC:19309]
ENSG00000256452	24.4028	27.5191	24.3726	25.6988	25.8202	26.2182	3.14554	0.0271052	0.0940351	AP003170.3
ENSG00000179388	21.575	23.8877	23.9941	26.2302	25.6692	24.7774	2.51997	6.89797e-24	2.47909e-22	EGR3	early growth response 3 [Source:HGNC Symbol;Acc:HGNC:3240]
ENSG00000124593	16.3517	18.696	22.1775	28.5972	25.639	25.6324	-1.05422	3.52621e-06	2.76169e-05	AL365205.1	Prickle-like protein 4 [Source:UniProtKB/Swiss-Prot;Acc:Q2TBC4]
ENSG00000175556	21.5583	25.1077	21.9694	26.7938	25.5937	24.4133	1.90695	9.36968e-80	2.3618e-77	LONRF3	LON peptidase N-terminal domain and ring finger 3 [Source:HGNC Symbol;Acc:HGNC:21152]
ENSG00000171988	21.4585	20.1712	22.5938	24.2336	25.5031	22.4343	1.619	3.48905e-159	2.79139e-156	JMJD1C	jumonji domain containing 1C [Source:HGNC Symbol;Acc:HGNC:12313]
ENSG00000172461	25.1348	28.2993	29.5007	25.4251	25.4427	22.6876	-1.04207	6.50579e-23	2.20466e-21	FUT9	fucosyltransferase 9 [Source:HGNC Symbol;Acc:HGNC:4020]
ENSG00000148343	34.4834	28.81	27.9679	23.1547	25.3521	27.0098	-1.02529	1.15786e-36	7.86188e-35	MIGA2	mitoguardin 2 [Source:HGNC Symbol;Acc:HGNC:23621]
ENSG00000124574	33.136	32.8527	30.5982	26.7133	25.2464	24.7141	-1.08581	8.72424e-43	7.59029e-41	ABCC10	ATP binding cassette subfamily C member 10 [Source:HGNC Symbol;Acc:HGNC:52]
ENSG00000117013	20.2608	19.2918	18.147	27.7921	25.2162	24.6983	1.00671	3.67307e-08	3.71058e-07	KCNQ4	potassium voltage-gated channel subfamily Q member 4 [Source:HGNC Symbol;Acc:HGNC:6298]
ENSG00000234754	19.7618	25.1644	25.8296	24.3463	25.0652	25.1574	3.52988	0.0103557	0.0421164	C1orf140	uncharacterized LOC400804 [Source:NCBI gene;Acc:400804]
ENSG00000125703	18.481	20.6393	19.2634	24.6522	25.0652	24.4608	-1.24192	7.00843e-26	2.81269e-24	ATG4C	autophagy related 4C cysteine peptidase [Source:HGNC Symbol;Acc:HGNC:16040]
ENSG00000065609	41.2869	47.9031	47.9126	25.248	25.0199	23.0992	1.34096	0.00107273	0.00560615	SNAP91	synaptosome associated protein 91 [Source:HGNC Symbol;Acc:HGNC:14986]
ENSG00000234969	24.1034	23.5615	21.9883	25.1514	25.0124	22.4976	1.19132	0.0387115	0.126027	AL627389.1
ENSG00000125843	32.7367	31.1363	29.652	25.8115	24.9218	23.1626	-1.19742	4.70857e-39	3.58768e-37	AP5S1	adaptor related protein complex 5 sigma 1 subunit [Source:HGNC Symbol;Acc:HGNC:15875]
ENSG00000135747	27.9127	30.9945	31.1091	25.2963	24.8991	24.2075	-1.52298	3.85472e-06	3.00172e-05	ZNF670-ZNF695	ZNF670-ZNF695 readthrough (NMD candidate) [Source:HGNC Symbol;Acc:HGNC:49200]
ENSG00000184599	22.7727	17.4761	18.4308	22.1403	24.8538	19.9011	2.03588	2.47011e-07	2.25683e-06	FAM19A3	family with sequence similarity 19 member A3, C-C motif chemokine like [Source:HGNC Symbol;Acc:HGNC:21590]
ENSG00000124145	18.431	20.8663	20.1339	27.4057	24.8387	25.1732	1.95189	4.86161e-198	6.62655e-195	SDC4	syndecan 4 [Source:HGNC Symbol;Acc:HGNC:10661]
ENSG00000117266	28.1789	32.6541	35.537	22.5589	24.8161	21.1994	1.07838	8.3625e-12	1.22417e-10	CDK18	cyclin dependent kinase 18 [Source:HGNC Symbol;Acc:HGNC:8751]
ENSG00000105227	35.0822	35.7181	33.2095	25.6183	24.8085	22.5609	1.16194	1.30558e-32	7.30214e-31	PRX	periaxin [Source:HGNC Symbol;Acc:HGNC:13797]
ENSG00000103460	34.2837	34.3564	33.1528	24.1691	24.7783	23.6217	3.59545	0.010808	0.0434419	TOX3	TOX high mobility group box family member 3 [Source:HGNC Symbol;Acc:HGNC:11972]
ENSG00000104804	35.2485	31.6044	35.5749	23.6217	24.7255	22.5926	3.03256	0.040983	0.131772	TULP2	tubby like protein 2 [Source:HGNC Symbol;Acc:HGNC:12424]
ENSG00000106258	17.3165	18.0293	18.4876	27.2768	24.6953	24.9358	2.50648	0.00886794	0.0367355	CYP3A5	cytochrome P450 family 3 subfamily A member 5 [Source:HGNC Symbol;Acc:HGNC:2638]
ENSG00000135298	13.4241	18.1002	16.8224	22.9937	24.582	18.7929	1.43439	2.7935e-16	5.946e-15	ADGRB3	adhesion G protein-coupled receptor B3 [Source:HGNC Symbol;Acc:HGNC:945]
ENSG00000114796	34.8493	33.4343	28.687	22.6878	24.4386	19.2203	2.13422	1.02614e-172	9.21072e-170	KLHL24	kelch like family member 24 [Source:HGNC Symbol;Acc:HGNC:25947]
ENSG00000143878	31.1066	28.356	27.4381	25.0064	24.348	24.4608	-1.14916	1.15277e-43	1.03727e-41	RHOB	ras homolog family member B [Source:HGNC Symbol;Acc:HGNC:668]
ENSG00000008513	61.9303	67.5779	56.2575	23.3157	24.2801	23.1942	1.80117	1.97026e-99	7.10877e-97	ST3GAL1	ST3 beta-galactoside alpha-2,3-sialyltransferase 1 [Source:HGNC Symbol;Acc:HGNC:10862]
ENSG00000112936	31.5557	33.1364	32.3391	25.3446	24.1442	21.1835	2.67456	0.00116219	0.00601901	C7	complement C7 [Source:HGNC Symbol;Acc:HGNC:1346]
ENSG00000232455	24.2032	24.2991	22.8966	25.3929	23.963	25.2682	5.24623	0.00622072	0.0269082	LARS2-AS1	LARS2 antisense RNA 1 [Source:HGNC Symbol;Acc:HGNC:40796]
ENSG00000027644	59.0359	54.7687	48.8398	24.7005	23.6912	21.5477	5.06546	0.0105994	0.0427767	INSRR	insulin receptor related receptor [Source:HGNC Symbol;Acc:HGNC:6093]
ENSG00000122735	14.3223	16.5966	18.7525	24.5717	23.6232	21.4843	-1.14682	0.000106665	0.000667827	DNAI1	dynein axonemal intermediate chain 1 [Source:HGNC Symbol;Acc:HGNC:2954]
ENSG00000085840	44.5972	35.9593	37.2212	22.414	23.6232	21.5635	-1.15893	1.52588e-34	9.37487e-33	ORC1	origin recognition complex subunit 1 [Source:HGNC Symbol;Acc:HGNC:8487]
ENSG00000188993	23.0222	22.143	22.2532	24.0242	23.4949	25.9332	-2.86438	1.64023e-09	1.93164e-08	LRRC66	leucine rich repeat containing 66 [Source:HGNC Symbol;Acc:HGNC:34299]
ENSG00000198944	21.026	19.6322	21.3639	22.3335	23.4873	21.3735	2.32541	0.00138216	0.00702959	SOWAHA	sosondowah ankyrin repeat domain family member A [Source:HGNC Symbol;Acc:HGNC:27033]
ENSG00000128165	18.8802	15.9157	17.7307	23.9276	23.4194	21.2785	2.22048	2.20184e-71	4.82334e-69	ADM2	adrenomedullin 2 [Source:HGNC Symbol;Acc:HGNC:28898]
ENSG00000113739	29.4265	35.1082	31.6579	22.5267	23.3212	24.3025	1.6158	5.56124e-35	3.50453e-33	STC2	stanniocalcin 2 [Source:HGNC Symbol;Acc:HGNC:11374]
ENSG00000106066	39.8064	38.541	36.9563	29.3379	23.3212	22.2918	1.58523	0.00273451	0.0129601	CPVL	carboxypeptidase, vitellogenic like [Source:HGNC Symbol;Acc:HGNC:14399]
ENSG00000140955	19.9947	18.2562	16.5007	23.7827	23.291	20.7086	4.77354	0.026383	0.0919633	ADAD2	adenosine deaminase domain containing 2 [Source:HGNC Symbol;Acc:HGNC:30714]
ENSG00000230359	24.2365	21.4195	20.0203	23.203	23.2835	22.9726	-1.1893	5.36556e-11	7.27573e-10	TPI1P2	triosephosphate isomerase 1 pseudogene 2 [Source:HGNC Symbol;Acc:HGNC:38069]
ENSG00000120068	30.6075	27.3773	30.7117	22.881	23.2759	22.0068	1.47433	2.04317e-12	3.15671e-11	HOXB8	homeobox B8 [Source:HGNC Symbol;Acc:HGNC:5119]
ENSG00000206727	22.3901	22.7246	24.013	20.6428	23.2382	19.7111	4.54061	0.0371188	0.121539	SNORD116-9	small nucleolar RNA, C/D box 116-9 [Source:HGNC Symbol;Acc:HGNC:33075]
ENSG00000114988	30.8404	30.9661	29.6899	24.1852	23.2155	21.1677	-1.09558	6.67244e-40	5.29222e-38	LMAN2L	lectin, mannose binding 2 like [Source:HGNC Symbol;Acc:HGNC:19263]
ENSG00000080493	38.6087	38.9949	37.3915	23.8793	23.1174	19.5211	1.20997	0.0166413	0.0630788	SLC4A4	solute carrier family 4 member 4 [Source:HGNC Symbol;Acc:HGNC:11030]
ENSG00000262831	21.8744	22.8948	23.8617	24.7649	22.8984	20.5027	2.71013	0.00437018	0.0197025	AC145207.3
ENSG00000166436	29.0106	23.6891	25.0349	23.7827	22.8984	20.5661	-1.09903	1.24565e-30	6.42949e-29	TRIM66	tripartite motif containing 66 [Source:HGNC Symbol;Acc:HGNC:29005]
ENSG00000184178	29.6926	22.6536	24.524	24.5556	22.8682	20.4236	-1.01948	2.73455e-24	1.01041e-22	SCFD2	sec1 family domain containing 2 [Source:HGNC Symbol;Acc:HGNC:30676]
ENSG00000260633	28.0292	26.3985	22.556	27.6955	22.7248	25.6957	1.39355	0.000126826	0.000784843	AC010207.1
ENSG00000233155	18.8303	22.0437	20.9286	21.8827	22.2869	20.6611	-1.32425	0.00129439	0.00663404	HMGA1P8	high mobility group AT-hook 1 pseudogene 8 [Source:HGNC Symbol;Acc:HGNC:39183]
ENSG00000135363	15.2206	18.6392	19.0742	22.5911	22.2567	22.6084	-2.03988	0.0298735	0.102185	LMO2	LIM domain only 2 [Source:HGNC Symbol;Acc:HGNC:6642]
ENSG00000132481	24.8353	28.739	29.1601	21.2386	22.2416	22.4501	1.40932	9.70859e-78	2.33526e-75	TRIM47	tripartite motif containing 47 [Source:HGNC Symbol;Acc:HGNC:19020]
ENSG00000228137	21.3754	25.2495	24.6943	22.5106	22.0453	22.5609	-1.08686	0.000210553	0.00125547	AP001469.2
ENSG00000258096	21.2922	23.3203	23.8049	22.2047	22	23.1626	5.29038	0.00622072	0.0269082	AC025031.2
ENSG00000214955	21.392	19.6748	18.9985	21.7699	21.9623	20.6294	-3.90862	0.010808	0.0434419	AP000317.1
ENSG00000197841	22.0407	23.6608	23.6724	21.6572	21.8868	20.3919	-1.72734	2.30855e-60	3.69388e-58	ZNF181	zinc finger protein 181 [Source:HGNC Symbol;Acc:HGNC:12971]
ENSG00000262979	22.9556	22.9231	21.4017	25.9243	21.849	20.0278	-1.35536	0.0490765	0.153061	AC124319.1
ENSG00000261068	18.6307	20.6961	22.8398	19.7411	21.698	20.0436	2.60389	0.000783009	0.00419696	AL512274.1
ENSG00000172071	24.486	25.207	24.1077	22.575	21.6678	22.3868	2.34527	5.95808e-187	6.85217e-184	EIF2AK3	eukaryotic translation initiation factor 2 alpha kinase 3 [Source:HGNC Symbol;Acc:HGNC:3255]
ENSG00000117228	29.8257	26.4411	26.719	20.8843	21.5697	18.9037	2.51043	0.00132658	0.00678163	GBP1	guanylate binding protein 1 [Source:HGNC Symbol;Acc:HGNC:4182]
ENSG00000116285	15.021	15.7029	14.9869	21.4801	21.5168	19.1253	2.02978	1.3945e-184	1.50942e-181	ERRFI1	ERBB receptor feedback inhibitor 1 [Source:HGNC Symbol;Acc:HGNC:18185]
ENSG00000123095	16.8674	16.8945	17.5036	22.2691	21.4715	21.8643	1.60748	6.12287e-21	1.80879e-19	BHLHE41	basic helix-loop-helix family member e41 [Source:HGNC Symbol;Acc:HGNC:16617]
ENSG00000138459	30.0419	31.1505	27.8544	26.3429	21.4489	24.4925	-1.17263	6.43375e-55	8.54783e-53	SLC35A5	solute carrier family 35 member A5 [Source:HGNC Symbol;Acc:HGNC:20792]
ENSG00000127362	24.7522	28.5972	25.981	19.725	21.4489	20.8194	-2.33509	0.00747353	0.0316648	TAS2R3	taste 2 receptor member 3 [Source:HGNC Symbol;Acc:HGNC:14910]
ENSG00000139112	26.8648	24.3275	23.8238	20.9004	21.4262	19.6953	1.46289	4.27584e-109	1.8465e-106	GABARAPL1	GABA type A receptor associated protein like 1 [Source:HGNC Symbol;Acc:HGNC:4068]
ENSG00000260136	21.0759	19.2066	20.2285	18.1309	21.4036	20.1703	-1.22617	3.02996e-07	2.73507e-06	AC008915.2
ENSG00000254373	21.8744	19.2066	19.8122	23.2996	21.2601	18.0804	-1.34842	0.00497127	0.0220957	AC112191.2
ENSG00000120647	13.4407	12.8943	15.2896	17.9055	21.162	19.0145	-1.05864	2.13898e-39	1.65375e-37	CCDC77	coiled-coil domain containing 77 [Source:HGNC Symbol;Acc:HGNC:28203]
ENSG00000260296	19.3626	23.4906	17.1251	20.2564	21.079	19.537	-1.2374	2.15946e-06	1.74473e-05	AC095057.3
ENSG00000141505	24.7023	25.0225	25.1295	21.9793	21.0714	20.3761	1.25299	8.19352e-12	1.20183e-10	ASGR1	asialoglycoprotein receptor 1 [Source:HGNC Symbol;Acc:HGNC:742]
ENSG00000223605	17.8322	20.4691	20.2474	20.9648	21.0337	20.4552	4.57092	0.026383	0.0919633	AC107399.1
ENSG00000085831	36.0137	32.6258	33.5501	22.2369	20.6562	21.1202	1.1235	4.20754e-11	5.76708e-10	TTC39A	tetratricopeptide repeat domain 39A [Source:HGNC Symbol;Acc:HGNC:18657]
ENSG00000051108	42.1685	44.3143	38.5458	21.6894	20.4976	18.872	2.50659	0	0	HERPUD1	homocysteine inducible ER protein with ubiquitin like domain 1 [Source:HGNC Symbol;Acc:HGNC:13744]
ENSG00000259672	19.2295	20.6677	19.9636	17.986	20.4901	20.5819	1.91823	0.0181463	0.067937	AC087612.1
ENSG00000113161	13.3575	13.5752	14.1921	18.2114	20.4825	18.6187	1.49251	3.28395e-104	1.2857e-101	HMGCR	3-hydroxy-3-methylglutaryl-CoA reductase [Source:HGNC Symbol;Acc:HGNC:5006]
ENSG00000065526	8.99928	10.1707	10.4832	21.7216	20.4523	19.5845	1.00081	5.67126e-48	6.21172e-46	SPEN	spen family transcriptional repressor [Source:HGNC Symbol;Acc:HGNC:17575]
ENSG00000067064	11.1784	9.27707	9.9534	21.5284	20.4297	20.3919	1.86665	2.7688e-176	2.68151e-173	IDI1	isopentenyl-diphosphate delta isomerase 1 [Source:HGNC Symbol;Acc:HGNC:5387]
ENSG00000260105	22.3734	18.9088	21.9694	21.3835	20.3089	20.7719	4.47001	0.0371188	0.121539	AOC4P	amine oxidase, copper containing 4, pseudogene [Source:HGNC Symbol;Acc:HGNC:48869]
ENSG00000138639	17.4496	15.8873	16.3493	21.3191	20.2938	19.0145	4.25421	0.00133047	0.00679774	ARHGAP24	Rho GTPase activating protein 24 [Source:HGNC Symbol;Acc:HGNC:25361]
ENSG00000207369	24.3529	21.7458	23.8427	22.0115	20.2107	22.5134	-4.83781	0.0191343	0.0706443	RNU6-665P	RNA, U6 small nuclear 665, pseudogene [Source:HGNC Symbol;Acc:HGNC:47628]
ENSG00000138073	26.7483	29.7462	24.2212	21.2869	20.1352	23.305	-1.15251	2.71204e-42	2.28394e-40	PREB	prolactin regulatory element binding [Source:HGNC Symbol;Acc:HGNC:9356]
ENSG00000255004	19.3293	20.9514	23.4454	22.0598	20.1277	20.0278	3.21222	0.0253587	0.089684	AL133330.2
ENSG00000232783	17.6825	19.8308	18.6957	19.7894	20.0522	19.0778	6.45487	0.000258312	0.00151424	FRG2FP	FSHD region gene 2 family member F, pseudogene [Source:HGNC Symbol;Acc:HGNC:51366]
ENSG00000234685	19.0133	17.703	18.2416	20.997	19.9767	16.8613	-1.70495	0.000725807	0.00391544	NUS1P2	NUS1 dehydrodolichyl diphosphate synthase subunit pseudogene 2 [Source:HGNC Symbol;Acc:HGNC:38473]
ENSG00000261456	17.1169	18.8095	17.7307	17.5673	19.6898	15.8322	1.20933	0.0126579	0.0500628	TUBB8	tubulin beta 8 class VIII [Source:HGNC Symbol;Acc:HGNC:20773]
ENSG00000231177	19.296	20.2138	19.6986	24.4107	19.652	19.0145	-1.1121	0.00061458	0.00336324	LINC00852	long intergenic non-protein coding RNA 852 [Source:HGNC Symbol;Acc:HGNC:29904]
ENSG00000260604	19.2295	20.5117	20.9097	22.092	19.4558	19.7903	1.07886	0.0281279	0.0971073	AL590004.4
ENSG00000188599	19.7285	15.7029	16.2358	19.2902	19.4482	18.9353	-1.95133	0.0366528	0.121539	NPIPP1	nuclear pore complex interacting protein pseudogene 1 [Source:HGNC Symbol;Acc:HGNC:35407]
ENSG00000164604	18.3312	18.2846	17.4279	21.0292	19.3576	21.1994	5.02251	0.0141278	0.0547642	GPR85	G protein-coupled receptor 85 [Source:HGNC Symbol;Acc:HGNC:4536]
ENSG00000125726	25.351	27.4056	24.259	21.1581	19.3501	19.3628	1.33149	2.82744e-81	7.27661e-79	CD70	CD70 molecule [Source:HGNC Symbol;Acc:HGNC:11937]
ENSG00000161973	23.621	24.4977	19.9446	20.8843	19.3274	16.323	4.47179	0.0371188	0.121539	CCDC42	coiled-coil domain containing 42 [Source:HGNC Symbol;Acc:HGNC:26528]
ENSG00000253833	18.2481	19.1783	16.179	20.3369	19.3048	15.7531	-2.34362	0.000409442	0.00232177	AC022868.1
ENSG00000033327	41.5697	39.7609	41.422	20.4335	19.2066	17.2255	1.41314	2.08316e-42	1.75836e-40	GAB2	GRB2 associated binding protein 2 [Source:HGNC Symbol;Acc:HGNC:14458]
ENSG00000116039	24.303	25.7602	24.1266	18.63	19.1915	18.5237	-1.41745	0.0157331	0.0601568	ATP6V1B1	ATPase H+ transporting V1 subunit B1 [Source:HGNC Symbol;Acc:HGNC:853]
ENSG00000068024	33.1027	39.1935	34.5152	19.5962	19.116	18.5712	-1.55428	2.67571e-47	2.86255e-45	HDAC4	histone deacetylase 4 [Source:HGNC Symbol;Acc:HGNC:14063]
ENSG00000260100	18.8469	18.9229	17.901	19.2258	19.0179	16.7347	2.04153	0.000717113	0.00387138	AL512604.3
ENSG00000102904	25.7336	29.349	26.4162	17.4546	18.882	16.228	-1.03076	5.41394e-12	8.09605e-11	TSNAXIP1	translin associated factor X interacting protein 1 [Source:HGNC Symbol;Acc:HGNC:18586]
ENSG00000158270	16.4016	15.3483	16.2358	19.1131	18.8518	17.5896	1.92224	0.0429708	0.137073	COLEC12	collectin subfamily member 12 [Source:HGNC Symbol;Acc:HGNC:16016]
ENSG00000213976	18.1982	22.9373	22.064	19.9504	18.8065	19.3153	-2.13941	2.65323e-16	5.66054e-15	AC010615.1
ENSG00000229848	18.0817	18.0435	17.4279	20.0953	18.7838	17.7163	1.59111	0.0329917	0.111216	AC139149.1
ENSG00000262160	18.4477	21.15	19.4148	19.6606	18.7612	20.2178	1.91576	0.00429276	0.0193891	AC020978.6
ENSG00000183423	17.2999	17.7881	16.9738	20.5945	18.7008	18.2546	-2.09908	0.0339156	0.1138	LRIT3	leucine rich repeat, Ig-like and transmembrane domains 3 [Source:HGNC Symbol;Acc:HGNC:24783]
ENSG00000196597	15.5366	23.9728	18.9417	16.2308	18.6932	15.4523	-1.96878	1.63975e-20	4.70718e-19	ZNF782	zinc finger protein 782 [Source:HGNC Symbol;Acc:HGNC:33110]
ENSG00000064300	8.8662	9.34799	8.43957	18.6461	18.663	17.2888	1.41457	3.97442e-07	3.53216e-06	NGFR	nerve growth factor receptor [Source:HGNC Symbol;Acc:HGNC:7809]
ENSG00000229452	18.0984	16.9228	15.9709	19.258	18.58	16.4339	4.47357	0.0371188	0.121539	AC005162.1
ENSG00000196814	13.9896	17.0363	15.933	16.7461	18.5196	16.8297	-1.27205	4.11701e-40	3.28664e-38	MVB12B	multivesicular body subunit 12B [Source:HGNC Symbol;Acc:HGNC:23368]
ENSG00000207208	19.5289	19.1215	19.2256	18.469	18.2553	16.988	4.5459	0.0371188	0.121539	RNU6-790P	RNA, U6 small nuclear 790, pseudogene [Source:HGNC Symbol;Acc:HGNC:47753]
ENSG00000158006	17.6991	16.3554	14.6841	19.9826	18.21	19.4103	-1.43174	2.09704e-46	2.1801e-44	PAFAH2	platelet activating factor acetylhydrolase 2 [Source:HGNC Symbol;Acc:HGNC:8579]
ENSG00000173110	20.6434	21.8451	20.2474	20.0148	18.1421	17.8113	3.82301	6.90275e-57	9.92325e-55	HSPA6	heat shock protein family A (Hsp70) member 6 [Source:HGNC Symbol;Acc:HGNC:5239]
ENSG00000265137	17.4496	19.0506	17.2765	17.9538	18.0741	17.6688	1.05709	0.00891041	0.0368865	MIR3192	microRNA 3192 [Source:HGNC Symbol;Acc:HGNC:38202]
ENSG00000228175	19.8616	17.5612	18.9607	18.6461	18.0741	16.0539	-1.12516	4.89378e-06	3.76465e-05	GEMIN8P4	gem nuclear organelle associated protein 8 pseudogene 4 [Source:HGNC Symbol;Acc:HGNC:37979]
ENSG00000088386	29.1936	28.6539	29.1222	19.0648	18.059	18.8562	2.01431	0.00412798	0.0187414	SLC15A1	solute carrier family 15 member 1 [Source:HGNC Symbol;Acc:HGNC:10920]
ENSG00000168802	13.5072	15.3057	17.2387	18.4851	18.0288	16.9405	-1.1247	1.92726e-66	3.65603e-64	CHTF8	chromosome transmission fidelity factor 8 [Source:HGNC Symbol;Acc:HGNC:24353]
ENSG00000113263	23.4214	26.9375	23.5021	18.0182	17.9835	15.4364	1.15694	0.0367895	0.121539	ITK	IL2 inducible T-cell kinase [Source:HGNC Symbol;Acc:HGNC:6171]
ENSG00000121931	25.9166	24.5119	24.2023	19.0326	17.9231	20.2811	-1.23706	4.03043e-39	3.08374e-37	LRIF1	ligand dependent nuclear receptor interacting factor 1 [Source:HGNC Symbol;Acc:HGNC:30299]
ENSG00000261553	15.4867	17.1924	21.4206	18.8716	17.8477	16.7505	1.18723	0.00668176	0.0286733	AL137782.1
ENSG00000163739	13.5072	16.4831	14.949	17.5029	17.7646	17.1305	4.03558	5.05308e-263	1.43049e-259	CXCL1	C-X-C motif chemokine ligand 1 [Source:HGNC Symbol;Acc:HGNC:4602]
ENSG00000131126	29.5429	23.5189	22.7641	17.8571	17.7646	20.5344	2.95023	0.040983	0.131772	TEX101	testis expressed 101 [Source:HGNC Symbol;Acc:HGNC:30722]
ENSG00000121005	12.3927	14.5681	14.0786	20.997	17.4928	18.9512	-2.20613	0.0147542	0.0568868	CRISPLD1	cysteine rich secretory protein LCCL domain containing 1 [Source:HGNC Symbol;Acc:HGNC:18206]
ENSG00000104885	23.305	25.3772	26.6433	17.0681	17.4853	16.9247	1.77208	2.56103e-108	1.059e-105	DOT1L	DOT1 like histone lysine methyltransferase [Source:HGNC Symbol;Acc:HGNC:24948]
ENSG00000212418	18.2481	19.1925	16.8791	17.0037	17.4475	15.6897	4.37662	0.000142716	0.000874787	RNY4P36	RNA, Ro-associated Y4 pseudogene 36 [Source:HGNC Symbol;Acc:HGNC:50884]
ENSG00000108469	29.1769	27.0368	24.8457	16.6656	17.4324	20.0594	-1.21305	6.48908e-41	5.24859e-39	RECQL5	RecQ like helicase 5 [Source:HGNC Symbol;Acc:HGNC:9950]
ENSG00000144810	21.5417	19.7031	22.9912	19.1775	17.3947	15.8956	2.00012	0.0391617	0.127306	COL8A1	collagen type VIII alpha 1 chain [Source:HGNC Symbol;Acc:HGNC:2215]
ENSG00000115520	29.3932	29.5334	22.0072	18.9682	17.3569	17.7321	1.05532	4.31108e-43	3.7956e-41	COQ10B	coenzyme Q10B [Source:HGNC Symbol;Acc:HGNC:25819]
ENSG00000232759	20.527	16.4689	18.1091	18.0987	17.3041	16.6872	1.56543	0.000484046	0.00270769	AC002480.2
ENSG00000015568	6.68708	7.05	6.79329	18.147	17.1455	18.8562	2.65877	0.0408577	0.131772	RGPD5	RANBP2-like and GRIP domain containing 5 [Source:HGNC Symbol;Acc:HGNC:32418]
ENSG00000085465	26.1661	30.0157	30.2387	17.4707	17.138	15.8797	1.48723	1.64843e-19	4.44761e-18	OVGP1	oviductal glycoprotein 1 [Source:HGNC Symbol;Acc:HGNC:8524]
ENSG00000163530	19.1463	18.696	18.4876	16.569	17.1002	15.6264	2.94303	0.0167097	0.0632927	DPPA2	developmental pluripotency associated 2 [Source:HGNC Symbol;Acc:HGNC:19197]
ENSG00000134765	14.7382	13.6603	13.7758	18.0826	17.0247	17.2096	2.10293	0.0289526	0.099497	DSC1	desmocollin 1 [Source:HGNC Symbol;Acc:HGNC:3035]
ENSG00000198300	10.8457	16.4973	18.1848	16.9071	17.0096	19.3628	1.44652	0.00617082	0.0267742	PEG3	paternally expressed 3 [Source:HGNC Symbol;Acc:HGNC:8826]
ENSG00000104142	12.0434	10.2133	11.0131	16.9715	17.0021	18.9512	1.28217	7.76107e-78	1.89154e-75	VPS18	VPS18, CORVET/HOPS core subunit [Source:HGNC Symbol;Acc:HGNC:15972]
ENSG00000231650	16.8341	17.7881	15.7249	19.8538	16.8586	16.7347	-2.88016	0.0371188	0.121539	RFESDP1	Rieske (Fe-S) domain containing pseudogene 1 [Source:HGNC Symbol;Acc:HGNC:39420]
ENSG00000124159	12.4759	11.8162	13.227	18.8233	16.6774	15.7214	1.98971	8.68555e-06	6.42892e-05	MATN4	matrilin 4 [Source:HGNC Symbol;Acc:HGNC:6910]
ENSG00000126882	23.1053	24.37	22.5938	19.419	16.6321	18.2704	-1.6933	5.39277e-37	3.71447e-35	FAM78A	family with sequence similarity 78 member A [Source:HGNC Symbol;Acc:HGNC:25465]
ENSG00000250746	14.0562	14.1	13.2649	13.3164	16.6019	13.0774	1.73852	0.0440716	0.139954	AC105250.1
ENSG00000235535	14.9212	14.8802	16.5575	15.2808	16.6019	16.5288	1.84917	0.00737783	0.0312846	AL445259.1
ENSG00000010310	40.4884	40.0871	39.1324	13.9766	16.5642	15.4206	2.38064	9.1345e-84	2.50871e-81	GIPR	gastric inhibitory polypeptide receptor [Source:HGNC Symbol;Acc:HGNC:4271]
ENSG00000212535	13.3908	15.3199	13.3217	16.8588	16.5415	13.1566	3.57807	0.00719978	0.0306037	RNU6-808P	RNA, U6 small nuclear 808, pseudogene [Source:HGNC Symbol;Acc:HGNC:47771]
ENSG00000118690	19.5622	24.058	23.5967	16.3436	16.5038	15.3098	-1.17939	1.10434e-12	1.74954e-11	ARMC2	armadillo repeat containing 2 [Source:HGNC Symbol;Acc:HGNC:23045]
ENSG00000179988	19.5456	19.1215	18.4497	19.1131	16.1188	15.3731	-1.18322	3.09036e-16	6.55135e-15	PSTK	phosphoseryl-tRNA kinase [Source:HGNC Symbol;Acc:HGNC:28578]
ENSG00000184697	17.3664	18.5825	17.0684	15.4096	16.1112	16.6397	1.94601	0.0178759	0.0670746	CLDN6	claudin 6 [Source:HGNC Symbol;Acc:HGNC:2048]
ENSG00000198331	16.0024	14.6249	14.6273	16.6012	16.0886	16.6555	-1.01404	1.55597e-26	6.44852e-25	HYLS1	HYLS1, centriolar and ciliogenesis associated [Source:HGNC Symbol;Acc:HGNC:26558]
ENSG00000152433	19.3459	19.9443	20.5123	18.6784	16.0886	15.3731	-1.43113	1.55583e-14	2.86575e-13	ZNF547	zinc finger protein 547 [Source:HGNC Symbol;Acc:HGNC:26432]
ENSG00000134954	19.3626	20.5117	21.326	17.4868	16.0584	15.7372	1.40907	9.09883e-87	2.70045e-84	ETS1	ETS proto-oncogene 1, transcription factor [Source:HGNC Symbol;Acc:HGNC:3488]
ENSG00000131242	23.7874	20.0861	19.7365	16.891	16.0433	16.228	1.89372	1.12747e-33	6.59666e-32	RAB11FIP4	RAB11 family interacting protein 4 [Source:HGNC Symbol;Acc:HGNC:30267]
ENSG00000070601	28.1622	27.4056	28.1382	15.8122	16.0433	16.6872	-1.24334	0.0368228	0.121539	FRMPD1	FERM and PDZ domain containing 1 [Source:HGNC Symbol;Acc:HGNC:29159]
ENSG00000107249	22.5564	24.6395	23.2751	16.4563	16.0357	17.273	1.38618	1.58837e-81	4.11655e-79	GLIS3	GLIS family zinc finger 3 [Source:HGNC Symbol;Acc:HGNC:28510]
ENSG00000163406	13.0082	12.1992	12.5647	15.8605	15.9753	12.9508	-2.05501	3.00517e-15	5.88277e-14	SLC15A2	solute carrier family 15 member 2 [Source:HGNC Symbol;Acc:HGNC:10921]
ENSG00000167355	13.9397	14.2277	14.3246	16.0376	15.9376	16.0064	4.7476	0.0191343	0.0706443	AC087380.1
ENSG00000149639	18.7471	17.9867	17.2765	15.2164	15.8168	14.9298	-1.29395	2.3918e-89	7.58819e-87	SOGA1	suppressor of glucose, autophagy associated 1 [Source:HGNC Symbol;Acc:HGNC:16111]
ENSG00000114757	20.3107	21.4763	20.4366	14.8461	15.8017	15.5314	3.19461	0.00289449	0.0136428	PEX5L	peroxisomal biogenesis factor 5 like [Source:HGNC Symbol;Acc:HGNC:30024]
ENSG00000080031	5.45612	7.29115	6.92575	14.3147	15.7564	13.6474	1.91706	4.9921e-126	2.78362e-123	PTPRH	protein tyrosine phosphatase, receptor type H [Source:HGNC Symbol;Acc:HGNC:9672]
ENSG00000166086	16.6179	17.1356	16.7278	14.991	15.7262	12.1117	2.00696	0.0364573	0.121081	JAM3	junctional adhesion molecule 3 [Source:HGNC Symbol;Acc:HGNC:15532]
ENSG00000181577	14.0894	12.6957	12.3944	13.9605	15.5827	14.3915	1.71943	0.0123041	0.0487842	C6orf223	chromosome 6 open reading frame 223 [Source:HGNC Symbol;Acc:HGNC:28692]
ENSG00000101958	23.7375	21.9869	23.8427	14.363	15.5374	15.8481	3.05608	0.00321686	0.0149914	GLRA2	glycine receptor alpha 2 [Source:HGNC Symbol;Acc:HGNC:4327]
ENSG00000221598	14.3556	16.0434	15.441	18.7911	15.3638	15.6897	3.98149	3.76342e-13	6.18586e-12	MIR1249	microRNA 1249 [Source:HGNC Symbol;Acc:HGNC:35315]
ENSG00000183150	21.3088	19.8733	14.4003	18.2114	15.3562	13.0299	-1.38847	6.0017e-06	4.55505e-05	GPR19	G protein-coupled receptor 19 [Source:HGNC Symbol;Acc:HGNC:4473]
ENSG00000105672	22.3069	22.2281	24.3537	16.6495	15.3487	14.7398	-1.49653	1.8348e-08	1.91994e-07	ETV2	ETS variant 2 [Source:HGNC Symbol;Acc:HGNC:3491]
ENSG00000260926	14.9544	16.8235	14.6841	16.6495	15.2656	14.0432	4.51883	0.0371188	0.121539	AC016134.1
ENSG00000106648	10.1637	9.33381	7.39882	15.0393	15.243	14.6765	1.30372	0.0107004	0.0431225	GALNTL5	polypeptide N-acetylgalactosaminyltransferase-like 5 [Source:HGNC Symbol;Acc:HGNC:21725]
ENSG00000043143	33.635	32.1009	30.2387	16.1664	15.243	15.2939	-1.04776	3.98959e-56	5.5827e-54	JADE2	jade family PHD finger 2 [Source:HGNC Symbol;Acc:HGNC:22984]
ENSG00000075391	29.676	27.1503	28.9141	17.2131	15.1524	16.1964	1.11385	5.50698e-61	8.9281e-59	RASAL2	RAS protein activator like 2 [Source:HGNC Symbol;Acc:HGNC:9874]
ENSG00000230385	15.2871	15.8448	14.7787	15.8605	15.1373	17.7638	-1.16379	0.0298554	0.102142	AC012507.1
ENSG00000136213	18.9467	18.2421	17.4468	15.2969	15.1071	13.5207	-1.06499	4.97335e-21	1.48804e-19	CHST12	carbohydrate sulfotransferase 12 [Source:HGNC Symbol;Acc:HGNC:17423]
ENSG00000116701	9.18226	10.3977	8.6288	13.6223	15.0769	12.8083	3.58557	0.010808	0.0434419	NCF2	neutrophil cytosolic factor 2 [Source:HGNC Symbol;Acc:HGNC:7661]
ENSG00000107742	21.4253	21.4337	22.3289	16.0859	15.0467	13.7107	-2.27121	4.76927e-11	6.5031e-10	SPOCK2	SPARC/osteonectin, cwcv and kazal like domains proteoglycan 2 [Source:HGNC Symbol;Acc:HGNC:13564]
ENSG00000139289	17.0171	19.6889	17.3901	15.1359	14.9863	12.9349	1.58825	2.58093e-151	1.86242e-148	PHLDA1	pleckstrin homology like domain family A member 1 [Source:HGNC Symbol;Acc:HGNC:8933]
ENSG00000132003	11.2283	12.029	10.3129	13.7028	14.9032	15.009	1.21221	5.93845e-31	3.11764e-29	ZSWIM4	zinc finger SWIM-type containing 4 [Source:HGNC Symbol;Acc:HGNC:25704]
ENSG00000163251	12.4094	12.9368	12.7161	15.6834	14.8579	13.6632	1.27719	7.40247e-39	5.54838e-37	FZD5	frizzled class receptor 5 [Source:HGNC Symbol;Acc:HGNC:4043]
ENSG00000109107	23.9703	20.3698	20.1528	14.7817	14.7824	12.7291	-1.96095	8.02402e-08	7.78745e-07	ALDOC	aldolase, fructose-bisphosphate C [Source:HGNC Symbol;Acc:HGNC:418]
ENSG00000133106	24.4028	19.7741	17.4658	16.2469	14.7522	13.5999	1.25084	0.0452762	0.143026	EPSTI1	epithelial stromal interaction 1 [Source:HGNC Symbol;Acc:HGNC:16465]
ENSG00000164362	17.0005	14.1709	15.5546	12.8333	14.6541	11.2567	-1.26719	5.34962e-44	4.98422e-42	TERT	telomerase reverse transcriptase [Source:HGNC Symbol;Acc:HGNC:11730]
ENSG00000053918	30.5576	33.6187	31.6579	16.0698	14.639	12.9508	1.60228	0.00112398	0.00583668	KCNQ1	potassium voltage-gated channel subfamily Q member 1 [Source:HGNC Symbol;Acc:HGNC:6294]
ENSG00000154914	10.8291	10.8942	10.9374	14.4113	14.6315	11.2409	1.23495	1.33397e-31	7.17728e-30	USP43	ubiquitin specific peptidase 43 [Source:HGNC Symbol;Acc:HGNC:20072]
ENSG00000105856	10.0473	8.52525	8.91264	15.3291	14.6088	13.4891	1.58694	2.79413e-129	1.58199e-126	HBP1	HMG-box transcription factor 1 [Source:HGNC Symbol;Acc:HGNC:23200]
ENSG00000149346	17.1835	17.93	19.7365	16.1664	14.5031	15.2306	-1.17349	1.6737e-34	1.02488e-32	SLX4IP	SLX4 interacting protein [Source:HGNC Symbol;Acc:HGNC:16225]
ENSG00000110768	19.0964	21.0649	20.5502	14.7173	14.5031	14.344	-1.12099	6.84322e-34	4.03596e-32	GTF2H1	general transcription factor IIH subunit 1 [Source:HGNC Symbol;Acc:HGNC:4655]
ENSG00000065328	6.05497	5.41871	6.3013	13.1232	14.4805	16.3705	-1.09932	2.20748e-53	2.76325e-51	MCM10	minichromosome maintenance 10 replication initiation factor [Source:HGNC Symbol;Acc:HGNC:18043]
ENSG00000259166	17.4995	13.2915	14.1164	15.4902	14.4276	15.8481	4.91624	0.0191343	0.0706443	AL049836.2
ENSG00000263961	15.6531	14.5114	14.7219	14.83	14.3748	15.4839	-1.46726	2.21585e-29	1.07867e-27	C1orf186	chromosome 1 open reading frame 186 [Source:HGNC Symbol;Acc:HGNC:25341]
ENSG00000151834	21.8245	22.1146	14.5895	15.313	14.3748	15.3889	3.43597	0.0162902	0.0619585	GABRA2	gamma-aminobutyric acid type A receptor alpha2 subunit [Source:HGNC Symbol;Acc:HGNC:4076]
ENSG00000111834	21.4585	19.0222	22.0451	15.0715	14.3672	14.7398	-1.16079	2.86389e-08	2.92932e-07	RSPH4A	radial spoke head 4 homolog A [Source:HGNC Symbol;Acc:HGNC:21558]
ENSG00000213994	14.7049	16.3413	14.7219	12.3019	14.3521	15.1831	3.40238	0.00213196	0.0103948	AL157395.1
ENSG00000067798	27.9793	27.661	24.7321	14.5079	14.3521	14.344	1.4308	1.01167e-95	3.44736e-93	NAV3	neuron navigator 3 [Source:HGNC Symbol;Acc:HGNC:15998]
ENSG00000102096	7.33582	4.92224	3.42503	14.6045	14.3295	13.8532	1.21835	8.36922e-72	1.85545e-69	PIM2	Pim-2 proto-oncogene, serine/threonine kinase [Source:HGNC Symbol;Acc:HGNC:8987]
ENSG00000117143	20.028	19.9017	17.655	14.2181	14.3144	13.8215	1.17205	2.63302e-61	4.30668e-59	UAP1	UDP-N-acetylglucosamine pyrophosphorylase 1 [Source:HGNC Symbol;Acc:HGNC:12457]
ENSG00000162645	24.9185	23.292	8.6288	11.8511	14.2464	9.84765	1.44636	0.0405321	0.131055	GBP2	guanylate binding protein 2 [Source:HGNC Symbol;Acc:HGNC:4183]
ENSG00000165474	17.6492	18.5825	17.1441	17.2936	14.1936	14.1857	1.27598	0.00203188	0.0099517	GJB2	gap junction protein beta 2 [Source:HGNC Symbol;Acc:HGNC:4284]
ENSG00000214144	14.6051	15.6604	14.7976	13.9444	14.0275	13.964	-1.60069	0.00433797	0.0195764	AL390728.1
ENSG00000125731	11.1285	9.90121	7.90974	13.8799	14.0275	13.964	1.30878	1.23627e-26	5.15256e-25	SH2D3A	SH2 domain containing 3A [Source:HGNC Symbol;Acc:HGNC:16885]
ENSG00000120889	11.2616	10.2275	10.0859	14.3952	13.9671	14.2015	1.44033	3.29709e-106	1.3334e-103	TNFRSF10B	TNF receptor superfamily member 10b [Source:HGNC Symbol;Acc:HGNC:11905]
ENSG00000012048	32.3708	31.5193	32.1309	14.1215	13.8916	13.7107	-1.51054	3.4651e-60	5.52046e-58	BRCA1	BRCA1, DNA repair associated [Source:HGNC Symbol;Acc:HGNC:1100]
ENSG00000154102	16.5181	14.9369	16.2925	13.8155	13.8161	12.8399	1.02307	0.00409254	0.0185897	C16orf74	chromosome 16 open reading frame 74 [Source:HGNC Symbol;Acc:HGNC:23362]
ENSG00000074706	22.6396	24.0296	22.8966	13.1554	13.7934	12.8716	1.1533	0.000254193	0.00149176	IPCEF1	interaction protein for cytohesin exchange factors 1 [Source:HGNC Symbol;Acc:HGNC:21204]
ENSG00000080839	7.56871	5.61731	6.96359	15.1842	13.7557	14.6606	-1.23667	1.86685e-58	2.81572e-56	RBL1	RB transcriptional corepressor like 1 [Source:HGNC Symbol;Acc:HGNC:9893]
ENSG00000070444	23.9537	25.3488	28.4599	11.2875	13.7179	12.3808	2.3393	2.55172e-207	3.91284e-204	MNT	MAX network transcriptional repressor [Source:HGNC Symbol;Acc:HGNC:7188]
ENSG00000139278	15.1707	17.8732	15.7438	13.3003	13.6122	11.6684	1.52911	0.0120648	0.0479231	GLIPR1	GLI pathogenesis related 1 [Source:HGNC Symbol;Acc:HGNC:17001]
ENSG00000120458	16.8009	16.781	19.5662	12.7689	13.5443	12.1275	-1.48731	5.25437e-36	3.45923e-34	MSANTD2	Myb/SANT DNA binding domain containing 2 [Source:HGNC Symbol;Acc:HGNC:26266]
ENSG00000102387	23.2384	24.2565	21.7612	16.102	13.4688	13.6316	1.11744	0.0224559	0.0810773	TAF7L	TATA-box binding protein associated factor 7 like [Source:HGNC Symbol;Acc:HGNC:11548]
ENSG00000250762	12.8419	13.49	13.5866	13.8799	13.4461	13.8215	2.63057	0.00788934	0.0332125	Z99943.2
ENSG00000188199	16.0689	18.2988	16.2168	15.0393	13.3329	16.6713	-6.36243	0.000340993	0.00195745	NUTM2B	NUT family member 2B [Source:HGNC Symbol;Acc:HGNC:23445]
ENSG00000100906	23.1885	20.923	20.8529	13.9122	13.3329	11.3042	1.66177	2.98145e-79	7.36398e-77	NFKBIA	NFKB inhibitor alpha [Source:HGNC Symbol;Acc:HGNC:7797]
ENSG00000184163	11.8604	14.9937	13.4352	11.996	13.2045	8.5494	1.36024	0.000179931	0.00108608	C1QTNF12	C1q and TNF related 12 [Source:HGNC Symbol;Acc:HGNC:32308]
ENSG00000101417	6.08823	6.72375	6.45268	11.8028	13.1592	10.2276	-1.0638	1.05587e-26	4.41571e-25	PXMP4	peroxisomal membrane protein 4 [Source:HGNC Symbol;Acc:HGNC:15920]
ENSG00000130449	10.6128	9.56077	10.4643	12.7367	13.0837	14.8348	1.51078	2.03803e-96	7.07582e-94	ZSWIM6	zinc finger SWIM-type containing 6 [Source:HGNC Symbol;Acc:HGNC:29316]
ENSG00000120693	21.5583	18.8662	16.2547	12.4791	13.0686	13.8057	1.02765	1.23697e-06	1.0304e-05	SMAD9	SMAD family member 9 [Source:HGNC Symbol;Acc:HGNC:6774]
ENSG00000256690	14.9544	15.7313	12.8486	15.5546	13.0234	13.9482	1.46589	0.000244154	0.00143812	AP001160.1
ENSG00000115548	16.4848	19.1783	17.7685	12.157	12.9705	9.73682	1.02498	5.49593e-56	7.63249e-54	KDM3A	lysine demethylase 3A [Source:HGNC Symbol;Acc:HGNC:20815]
ENSG00000183281	15.1873	14.8944	13.5298	13.3647	12.9554	12.9666	-1.87059	0.0230047	0.0828069	PLGLB1	plasminogen-like B1 [Source:HGNC Symbol;Acc:HGNC:9072]
ENSG00000166343	16.751	21.306	11.2212	12.3503	12.9554	12.5391	-1.77019	6.28733e-20	1.74368e-18	MSS51	MSS51 mitochondrial translational activator [Source:HGNC Symbol;Acc:HGNC:21000]
ENSG00000122483	16.5014	16.4831	17.5604	13.252	12.8875	11.9533	-1.10937	1.4841e-39	1.15471e-37	CCDC18	coiled-coil domain containing 18 [Source:HGNC Symbol;Acc:HGNC:30370]
ENSG00000137573	21.5417	17.7456	16.5575	14.8461	12.8724	14.9298	1.14343	0.0168093	0.0636042	SULF1	sulfatase 1 [Source:HGNC Symbol;Acc:HGNC:20391]
ENSG00000165175	9.23216	9.47566	10.4075	12.463	12.8422	9.83182	1.07413	1.73163e-41	1.4418e-39	MID1IP1	MID1 interacting protein 1 [Source:HGNC Symbol;Acc:HGNC:20715]
ENSG00000143816	11.378	10.7949	11.4105	15.0554	12.7893	13.4732	1.22989	2.41293e-19	6.46292e-18	WNT9A	Wnt family member 9A [Source:HGNC Symbol;Acc:HGNC:12778]
ENSG00000105656	20.8597	22.455	19.112	14.7012	12.6987	12.5233	1.24592	3.87614e-63	6.63486e-61	ELL	elongation factor for RNA polymerase II [Source:HGNC Symbol;Acc:HGNC:23114]
ENSG00000072657	22.8725	21.8593	21.9505	12.9299	12.6912	12.4441	1.81905	0.00535713	0.0236281	TRHDE	thyrotropin releasing hormone degrading enzyme [Source:HGNC Symbol;Acc:HGNC:30748]
ENSG00000101003	21.0427	25.2211	25.2052	13.574	12.6685	15.3256	-1.06235	2.65945e-57	3.91492e-55	GINS1	GINS complex subunit 1 [Source:HGNC Symbol;Acc:HGNC:28980]
ENSG00000137841	16.0523	15.7029	17.8064	14.3308	12.6459	12.4441	-1.01038	0.00019472	0.00116674	PLCB2	phospholipase C beta 2 [Source:HGNC Symbol;Acc:HGNC:9055]
ENSG00000116983	18.431	16.9938	16.5196	13.1393	12.6232	11.1142	3.81459	0.00614912	0.0266989	HPCAL4	hippocalcin like 4 [Source:HGNC Symbol;Acc:HGNC:18212]
ENSG00000184357	13.4407	14.1284	13.4163	12.9782	12.2004	11.8583	-1.59704	0.0444996	0.141045	HIST1H1B	histone cluster 1 H1 family member b [Source:HGNC Symbol;Acc:HGNC:4719]
ENSG00000216490	13.79	12.795	13.984	12.4469	12.1325	13.0933	1.61986	0.0250901	0.0890419	IFI30	IFI30, lysosomal thiol reductase [Source:HGNC Symbol;Acc:HGNC:5398]
ENSG00000198464	8.99928	10.4828	9.13972	11.4324	12.1325	9.02437	-1.4894	2.6508e-58	3.98182e-56	ZNF480	zinc finger protein 480 [Source:HGNC Symbol;Acc:HGNC:23305]
ENSG00000150991	10.9621	10.0856	9.31002	11.996	12.0947	12.555	1.07605	4.67335e-54	6.01359e-52	UBC	ubiquitin C [Source:HGNC Symbol;Acc:HGNC:12468]
ENSG00000089356	18.9467	20.4975	19.604	12.3503	12.0268	11.51	2.35089	0.0142575	0.0551858	FXYD3	FXYD domain containing ion transport regulator 3 [Source:HGNC Symbol;Acc:HGNC:4027]
ENSG00000139287	7.78496	10.2133	9.87771	11.8028	12.0192	12.6341	1.13927	0.0315779	0.107287	TPH2	tryptophan hydroxylase 2 [Source:HGNC Symbol;Acc:HGNC:20692]
ENSG00000260790	12.6921	11.646	12.8675	12.463	11.9966	13.1724	-4.59874	0.0371188	0.121539	AC092338.2
ENSG00000120332	18.0152	18.8804	14.3624	11.6418	11.9966	8.83438	1.90059	0.0485917	0.151806	TNN	tenascin N [Source:HGNC Symbol;Acc:HGNC:22942]
ENSG00000042980	25.9831	26.9517	26.0378	12.1087	11.9588	13.2991	-1.074	0.0394131	0.128021	ADAM28	ADAM metallopeptidase domain 28 [Source:HGNC Symbol;Acc:HGNC:206]
ENSG00000256737	11.1618	11.5892	12.0728	12.4469	11.906	11.2092	-1.15286	0.0312037	0.106162	RBBP4P5	RB binding protein 4 pseudogene 5 [Source:HGNC Symbol;Acc:HGNC:42372]
ENSG00000157782	13.1579	17.5186	11.8457	10.0799	11.8984	11.1459	1.28994	0.0343881	0.115032	CABP1	calcium binding protein 1 [Source:HGNC Symbol;Acc:HGNC:1384]
ENSG00000260658	12.6589	12.412	11.524	12.1409	11.8833	13.0299	2.31333	0.00197358	0.00969068	AC138305.1
ENSG00000169551	10.696	14.7525	15.6302	12.0604	11.8531	9.0877	-4.80958	0.026383	0.0919633	CT55	cancer/testis antigen 55 [Source:HGNC Symbol;Acc:HGNC:26047]
ENSG00000130522	15.1374	16.9512	17.6171	12.3181	11.8229	13.5999	1.31691	2.96904e-46	3.04364e-44	JUND	JunD proto-oncogene, AP-1 transcription factor subunit [Source:HGNC Symbol;Acc:HGNC:6206]
ENSG00000158113	14.4055	14.1426	14.9869	11.2392	11.7172	13.5841	1.0293	0.0361187	0.120054	LRRC43	leucine rich repeat containing 43 [Source:HGNC Symbol;Acc:HGNC:28562]
ENSG00000118961	6.78688	8.05715	7.60697	11.5613	11.4002	9.89514	-1.21396	5.38412e-46	5.42867e-44	LDAH	lipid droplet associated hydrolase [Source:HGNC Symbol;Acc:HGNC:26145]
ENSG00000011422	30.1584	29.8597	28.2328	12.3181	11.3926	11.7317	1.29131	3.24714e-50	3.7579e-48	PLAUR	plasminogen activator, urokinase receptor [Source:HGNC Symbol;Acc:HGNC:9053]
ENSG00000102780	20.3939	19.4052	18.5633	13.3486	11.37	12.2858	1.0228	1.67065e-42	1.41341e-40	DGKH	diacylglycerol kinase eta [Source:HGNC Symbol;Acc:HGNC:2854]
ENSG00000144290	12.3594	13.6603	14.211	11.3841	11.2114	9.05604	1.10579	0.00427754	0.0193329	SLC4A10	solute carrier family 4 member 10 [Source:HGNC Symbol;Acc:HGNC:13811]
ENSG00000091831	6.53737	4.78038	4.88209	11.8189	10.9245	12.0325	1.55876	0.0113502	0.0453835	ESR1	estrogen receptor 1 [Source:HGNC Symbol;Acc:HGNC:3467]
ENSG00000124762	15.204	14.256	12.6026	9.77393	10.917	9.67349	1.82889	1.18895e-180	1.18259e-177	CDKN1A	cyclin dependent kinase inhibitor 1A [Source:HGNC Symbol;Acc:HGNC:1784]
ENSG00000254502	8.79966	10.4544	11.7132	10.5146	10.8792	10.5443	-1.26857	0.0227397	0.0819562	AP003097.1
ENSG00000134107	14.6883	14.4263	14.5516	12.0121	10.8717	11.8742	1.38698	2.29831e-46	2.3826e-44	BHLHE40	basic helix-loop-helix family member e40 [Source:HGNC Symbol;Acc:HGNC:1046]
ENSG00000103723	18.4477	18.1144	16.6521	9.45189	10.8641	11.9375	-1.76198	0.000635074	0.00346602	AP3B2	adaptor related protein complex 3 beta 2 subunit [Source:HGNC Symbol;Acc:HGNC:567]
ENSG00000245105	9.99735	11.7595	9.2911	10.4341	10.8264	8.01111	-1.92833	0.0137069	0.053653	A2M-AS1	A2M antisense RNA 1 (head to head) [Source:HGNC Symbol;Acc:HGNC:27057]
ENSG00000174606	11.0952	9.39055	9.46141	12.4147	10.6905	11.5259	-1.03339	1.85672e-38	1.35309e-36	ANGEL2	angel homolog 2 [Source:HGNC Symbol;Acc:HGNC:30534]
ENSG00000079841	20.5603	23.7317	20.096	11.9477	10.6527	9.64183	-1.28626	8.08158e-31	4.20083e-29	RIMS1	regulating synaptic membrane exocytosis 1 [Source:HGNC Symbol;Acc:HGNC:17282]
ENSG00000125409	7.78496	8.36922	6.98252	10.3858	10.615	10.6709	3.16068	0.0320754	0.108576	TEKT3	tektin 3 [Source:HGNC Symbol;Acc:HGNC:14293]
ENSG00000120049	8.01784	5.70242	5.43085	11.3036	10.547	9.70516	-1.42045	1.84032e-10	2.40424e-09	KCNIP2	potassium voltage-gated channel interacting protein 2 [Source:HGNC Symbol;Acc:HGNC:15522]
ENSG00000169860	12.8252	11.3906	10.1994	9.93495	10.5244	8.40691	-1.56258	3.45708e-08	3.50392e-07	P2RY1	purinergic receptor P2Y1 [Source:HGNC Symbol;Acc:HGNC:8539]
ENSG00000078725	18.0984	18.0151	17.7685	10.4824	10.5244	9.5785	4.80109	0.0191343	0.0706443	BRINP1	BMP/retinoic acid inducible neural specific 1 [Source:HGNC Symbol;Acc:HGNC:2687]
ENSG00000125845	13.607	15.2632	12.2052	9.79003	10.4715	8.47024	-3.13756	0.00310019	0.0144972	BMP2	bone morphogenetic protein 2 [Source:HGNC Symbol;Acc:HGNC:1069]
ENSG00000230615	8.66659	10.7098	9.63171	10.0799	10.4036	10.5443	-1.15124	5.95578e-07	5.18412e-06	AL139220.2
ENSG00000183454	12.8252	12.412	10.7103	11.3358	10.3734	10.0851	1.08876	0.022136	0.0800638	GRIN2A	glutamate ionotropic receptor NMDA type subunit 2A [Source:HGNC Symbol;Acc:HGNC:4585]
ENSG00000110330	15.5533	15.0362	14.3056	10.8206	10.2979	10.3068	1.10396	4.79015e-62	7.94086e-60	BIRC2	baculoviral IAP repeat containing 2 [Source:HGNC Symbol;Acc:HGNC:590]
ENSG00000020577	1.54701	1.73058	2.4032	8.84001	10.2752	9.91098	1.30239	3.2295e-75	7.5702e-73	SAMD4A	sterile alpha motif domain containing 4A [Source:HGNC Symbol;Acc:HGNC:23023]
ENSG00000128578	15.7529	15.2774	14.6463	12.785	10.2601	10.6709	-1.28554	8.66407e-27	3.6399e-25	STRIP2	striatin interacting protein 2 [Source:HGNC Symbol;Acc:HGNC:22209]
ENSG00000100219	4.27507	4.31228	5.8093	9.33918	10.1695	11.0034	1.04988	8.59826e-66	1.5743e-63	XBP1	X-box binding protein 1 [Source:HGNC Symbol;Acc:HGNC:12801]
ENSG00000072818	23.1553	21.916	20.6259	11.3197	10.1318	8.40691	1.16518	0.00172532	0.00859186	ACAP1	ArfGAP with coiled-coil, ankyrin repeat and PH domains 1 [Source:HGNC Symbol;Acc:HGNC:16467]
ENSG00000099994	15.7862	16.1568	14.9679	8.88832	9.89775	9.51517	-1.57322	0.00020743	0.00123826	SUSD2	sushi domain containing 2 [Source:HGNC Symbol;Acc:HGNC:30667]
ENSG00000115998	12.2763	13.2205	13.8515	8.69509	9.8902	8.1061	-1.33391	3.03062e-26	1.23925e-24	C2orf42	chromosome 2 open reading frame 42 [Source:HGNC Symbol;Acc:HGNC:26056]
ENSG00000136244	11.6774	12.412	12.7729	9.93495	9.7392	9.84765	1.83627	4.04844e-15	7.86645e-14	IL6	interleukin 6 [Source:HGNC Symbol;Acc:HGNC:6018]
ENSG00000095303	16.4682	16.9512	16.6521	10.4985	9.6939	10.4968	1.69557	9.4839e-19	2.42548e-17	PTGS1	prostaglandin-endoperoxide synthase 1 [Source:HGNC Symbol;Acc:HGNC:9604]
ENSG00000147174	12.2264	11.9439	10.5589	9.88664	9.68635	8.28026	-1.05927	9.811e-09	1.05791e-07	GCNA	germ cell nuclear acidic peptidase [Source:HGNC Symbol;Acc:HGNC:15805]
ENSG00000168267	8.31726	8.4827	9.66956	10.6756	9.59576	10.6551	1.06774	0.0269879	0.0936814	PTF1A	pancreas specific transcription factor, 1a [Source:HGNC Symbol;Acc:HGNC:23734]
ENSG00000102466	13.9065	17.5754	15.441	8.7434	9.59576	7.85279	1.58543	0.000669276	0.00363499	FGF14	fibroblast growth factor 14 [Source:HGNC Symbol;Acc:HGNC:3671]
ENSG00000227270	11.0121	11.9155	11.1455	12.2697	9.56556	9.46767	2.19984	0.0456599	0.144004	AC009963.1
ENSG00000119737	13.6237	13.7028	12.5837	10.3053	9.52026	9.19853	-1.01614	9.98566e-10	1.20213e-08	GPR75	G protein-coupled receptor 75 [Source:HGNC Symbol;Acc:HGNC:4526]
ENSG00000219470	8.26736	10.8091	10.8049	9.11375	9.49006	8.34359	1.30876	0.00174398	0.00867097	AL355802.2
ENSG00000140379	12.4426	11.5183	10.1426	8.56628	9.44476	8.69189	3.70617	9.43084e-08	9.08808e-07	BCL2A1	BCL2 related protein A1 [Source:HGNC Symbol;Acc:HGNC:991]
ENSG00000155918	13.2244	15.0079	8.96941	10.0155	9.37681	8.18526	5.04297	0.0105994	0.0427767	RAET1L	retinoic acid early transcript 1L [Source:HGNC Symbol;Acc:HGNC:16798]
ENSG00000080224	18.3978	18.7244	15.7627	9.12985	9.36926	7.94778	1.33411	1.97179e-08	2.05686e-07	EPHA6	EPH receptor A6 [Source:HGNC Symbol;Acc:HGNC:19296]
ENSG00000134668	11.7939	12.6673	11.9214	9.43579	9.34661	10.006	2.68978	0.00039123	0.00222535	SPOCD1	SPOC domain containing 1 [Source:HGNC Symbol;Acc:HGNC:26338]
ENSG00000233977	8.05111	8.44014	9.74525	8.55018	9.26357	10.0535	4.57454	0.026383	0.0919633	AC099681.3
ENSG00000128590	12.742	11.3481	11.4672	9.03324	9.25602	7.86862	1.48773	1.21987e-92	4.04446e-90	DNAJB9	DnaJ heat shock protein family (Hsp40) member B9 [Source:HGNC Symbol;Acc:HGNC:6968]
ENSG00000167130	7.9513	8.75222	8.28819	9.5485	9.22582	10.3226	-1.26363	3.16525e-42	2.65954e-40	DOLPP1	dolichyldiphosphatase 1 [Source:HGNC Symbol;Acc:HGNC:29565]
ENSG00000120278	13.7068	13.3482	12.5647	9.27477	9.22582	10.3384	-1.48529	0.0053139	0.0234616	PLEKHG1	pleckstrin homology and RhoGEF domain containing G1 [Source:HGNC Symbol;Acc:HGNC:20884]
ENSG00000162552	10.513	11.036	11.5618	8.7595	9.20317	10.0535	2.09659	0.000806247	0.00431272	WNT4	Wnt family member 4 [Source:HGNC Symbol;Acc:HGNC:12783]
ENSG00000105464	19.8949	17.4051	15.3086	11.4485	9.02197	9.10353	1.09314	1.97288e-16	4.24596e-15	GRIN2D	glutamate ionotropic receptor NMDA type subunit 2D [Source:HGNC Symbol;Acc:HGNC:4588]
ENSG00000151694	12.3761	10.7523	8.42065	7.66457	9.01442	6.95035	1.36044	6.63446e-95	2.24001e-92	ADAM17	ADAM metallopeptidase domain 17 [Source:HGNC Symbol;Acc:HGNC:195]
ENSG00000014138	22.6229	21.8167	21.6477	9.14595	8.98422	8.47024	-1.23223	4.25074e-34	2.53954e-32	POLA2	DNA polymerase alpha 2, accessory subunit [Source:HGNC Symbol;Acc:HGNC:30073]
ENSG00000106546	12.6422	14.4688	12.7729	8.59848	8.96157	7.80529	1.12645	2.20197e-31	1.17038e-29	AHR	aryl hydrocarbon receptor [Source:HGNC Symbol;Acc:HGNC:348]
ENSG00000086730	14.6384	15.6462	14.703	8.7434	8.82568	7.91612	1.27269	6.14287e-69	1.22864e-66	LAT2	linker for activation of T-cells family member 2 [Source:HGNC Symbol;Acc:HGNC:12749]
ENSG00000130164	12.0101	12.2418	10.1615	8.48577	8.78038	8.23276	1.87077	1.0191e-104	4.0328e-102	LDLR	low density lipoprotein receptor [Source:HGNC Symbol;Acc:HGNC:6547]
ENSG00000196693	9.81437	10.1424	9.08295	9.14595	8.54634	8.50191	-1.63576	6.10481e-48	6.66674e-46	ZNF33B	zinc finger protein 33B [Source:HGNC Symbol;Acc:HGNC:13097]
ENSG00000112419	11.2117	12.4262	13.3974	8.24424	8.52369	7.04534	-1.08214	6.64372e-36	4.35057e-34	PHACTR2	phosphatase and actin regulator 2 [Source:HGNC Symbol;Acc:HGNC:20956]
ENSG00000008196	23.7707	26.5829	24.4483	8.29254	8.1009	7.48865	1.86856	0.0495376	0.154224	TFAP2B	transcription factor AP-2 beta [Source:HGNC Symbol;Acc:HGNC:11743]
ENSG00000042781	21.9077	20.7812	19.9068	8.14763	7.93481	6.1904	1.49175	0.00180531	0.00894679	USH2A	usherin [Source:HGNC Symbol;Acc:HGNC:12601]
ENSG00000164366	7.73505	10.0147	9.93448	6.79506	7.91971	7.80529	-1.19211	2.61899e-50	3.04051e-48	CCDC127	coiled-coil domain containing 127 [Source:HGNC Symbol;Acc:HGNC:30520]
ENSG00000040275	17.1835	17.8732	17.5604	7.9383	7.91971	7.96361	-1.25643	3.49036e-56	4.90275e-54	SPDL1	spindle apparatus coiled-coil protein 1 [Source:HGNC Symbol;Acc:HGNC:26010]
ENSG00000164796	11.6941	15.2632	4.46578	6.85946	7.80646	3.51476	1.44863	0.00191324	0.00943341	CSMD3	CUB and Sushi multiple domains 3 [Source:HGNC Symbol;Acc:HGNC:19291]
ENSG00000117408	10.5962	11.1353	11.9971	7.9383	7.75361	5.92125	-1.07215	4.8546e-39	3.68369e-37	IPO13	importin 13 [Source:HGNC Symbol;Acc:HGNC:16853]
ENSG00000099194	13.7734	14.8944	15.687	8.80781	7.66301	8.67606	1.17093	6.12613e-70	1.2456e-67	SCD	stearoyl-CoA desaturase [Source:HGNC Symbol;Acc:HGNC:10571]
ENSG00000120322	10.4964	9.46147	11.8457	7.1171	7.59507	7.172	1.06095	0.000500565	0.00279372	PCDHB8	protocadherin beta 8 [Source:HGNC Symbol;Acc:HGNC:8693]
ENSG00000106415	11.5277	10.7098	10.7103	7.1493	7.27043	6.00042	-1.35852	5.35431e-31	2.81499e-29	GLCCI1	glucocorticoid induced 1 [Source:HGNC Symbol;Acc:HGNC:18713]
ENSG00000164967	10.3467	10.0289	8.19358	6.98828	7.24778	8.94521	-1.01133	1.08926e-21	3.38572e-20	RPP25L	ribonuclease P/MRP subunit p25 like [Source:HGNC Symbol;Acc:HGNC:19909]
ENSG00000077420	15.6531	13.9014	13.1703	7.05269	7.23268	7.39365	1.62163	0.0286294	0.0985612	APBB1IP	amyloid beta precursor protein binding family B member 1 interacting protein [Source:HGNC Symbol;Acc:HGNC:17379]
ENSG00000078967	12.3262	12.2559	13.5487	6.15097	6.99864	6.55454	-1.08762	2.68912e-27	1.17118e-25	UBE2D4	ubiquitin conjugating enzyme E2 D4 (putative) [Source:HGNC Symbol;Acc:HGNC:21647]
ENSG00000100422	14.0894	11.0077	11.4483	6.11877	6.80234	6.15874	-1.46022	3.22829e-88	1.00684e-85	CERK	ceramide kinase [Source:HGNC Symbol;Acc:HGNC:19256]
ENSG00000105245	10.3467	10.6105	11.7889	7.03659	6.78724	6.91869	1.33632	4.11791e-84	1.15685e-81	NUMBL	NUMB like, endocytic adaptor protein [Source:HGNC Symbol;Acc:HGNC:8061]
ENSG00000081800	13.5738	12.5964	11.4861	6.56963	6.54565	5.7471	1.15292	0.0298031	0.101991	SLC13A1	solute carrier family 13 member 1 [Source:HGNC Symbol;Acc:HGNC:10916]
ENSG00000116273	11.6941	10.0998	8.79911	6.42471	6.39465	4.43302	1.16173	6.68997e-60	1.04768e-57	PHF13	PHD finger protein 13 [Source:HGNC Symbol;Acc:HGNC:22983]
ENSG00000101448	10.5629	10.9509	11.4672	7.10099	6.39465	6.45955	-2.97758	0.0371188	0.121539	EPPIN	epididymal peptidase inhibitor [Source:HGNC Symbol;Acc:HGNC:15932]
ENSG00000066032	18.4477	14.6958	14.8923	5.86114	6.21346	6.93452	1.19552	0.0398908	0.129292	CTNNA2	catenin alpha 2 [Source:HGNC Symbol;Acc:HGNC:2510]
ENSG00000105339	10.33	9.13521	9.38571	6.21538	6.03226	5.52545	1.02106	1.29996e-56	1.86152e-54	DENND3	DENN domain containing 3 [Source:HGNC Symbol;Acc:HGNC:29134]
ENSG00000104881	9.3486	9.39055	10.54	6.27979	5.94167	5.31963	1.28564	1.10013e-67	2.16508e-65	PPP1R13L	protein phosphatase 1 regulatory subunit 13 like [Source:HGNC Symbol;Acc:HGNC:18838]
ENSG00000118946	9.98071	10.3268	9.68848	7.71287	5.76802	5.71544	-1.12032	2.82788e-10	3.62115e-09	PCDH17	protocadherin 17 [Source:HGNC Symbol;Acc:HGNC:14267]
ENSG00000112053	10.5463	9.40473	9.1208	6.19928	5.68498	6.79203	1.70043	0.00397342	0.0181157	SLC26A8	solute carrier family 26 member 8 [Source:HGNC Symbol;Acc:HGNC:14468]
ENSG00000120832	10.7126	9.33381	12.2809	7.71287	5.66988	4.46469	-1.27722	5.71299e-27	2.42223e-25	MTERF2	mitochondrial transcription termination factor 2 [Source:HGNC Symbol;Acc:HGNC:30779]
ENSG00000034152	14.2059	13.6886	14.8544	5.87724	5.46603	5.03465	2.7789	4.63547e-281	1.42162e-277	MAP2K3	mitogen-activated protein kinase kinase 3 [Source:HGNC Symbol;Acc:HGNC:6843]
ENSG00000054796	13.5738	14.0716	12.8864	5.82893	5.39053	4.57551	5.04337	0.0141278	0.0547642	SPO11	SPO11, initiator of meiotic double stranded breaks [Source:HGNC Symbol;Acc:HGNC:11250]
ENSG00000066248	14.8713	15.4901	15.6681	6.82726	5.33014	4.67051	-1.62961	0.000552393	0.00305656	NGEF	neuronal guanine nucleotide exchange factor [Source:HGNC Symbol;Acc:HGNC:7807]
ENSG00000059728	10.3966	11.6034	11.1077	4.20263	4.49966	4.95549	2.10598	4.4624e-75	1.03286e-72	MXD1	MAX dimerization protein 1 [Source:HGNC Symbol;Acc:HGNC:6761]
ENSG00000013503	16.1688	17.5612	16.5764	5.49079	4.16747	4.62301	-1.07126	1.7556e-32	9.74506e-31	POLR3B	RNA polymerase III subunit B [Source:HGNC Symbol;Acc:HGNC:30348]
ENSG00000004799	17.3498	17.1356	16.6899	2.44751	2.57447	2.65981	1.81515	0.00171575	0.00855363	PDK4	pyruvate dehydrogenase kinase 4 [Source:HGNC Symbol;Acc:HGNC:8812]
