# Supplementary material for: Therapeutic development of group B Streptococcus meningitis by targeting a host cell signaling network involving EGFR
Source: EMBO Mol Med. 2021 Jan 21;13(3):e12651. doi: 10.15252/emmm.202012651 (PMC7933950; doi:10.15252/emmm.202012651)
Supplement: Supplementary file 3 — Source Data for Expanded View and Appendix [file EMMM-13-e12651-s007.zip]

Archive with 5 entries (4 files):
- Source_data_EV3.docx
- __MACOSX/
- __MACOSX/._Source_data_EV3.docx
- Source_data_EV4.docx
- __MACOSX/._Source_data_EV4.docx
